# Supplementary material for: 1-(5-Chloro-2,4-dihydroxy­phen­yl)-2-(4-ethoxy­phen­yl)ethanone
Source: Acta Crystallogr Sect E Struct Rep Online. 2008 Sep 27;64(Pt 10):o2030. doi: 10.1107/S1600536808030699 (PMC2959265; doi:10.1107/S1600536808030699)
Supplement: Supplementary file 1 [file e-64-o2030-sup1.cif]

##############################################################################
###                                                                        ###
###        Electronic paper (Acta Crystallographica Section E)             ###
###                                                                        ###
##############################################################################
#                                                                            #
# This CIF contains the data in a paper accepted for publication in Acta     #
# Crystallographica Section E. It conforms to the requirements of Notes      #
# for Authors for Section E, and has been peer reviewed under the auspices   #
# of the IUCr Commission on Journals.                                        #
#                                                                            #
# Full details of the Crystallographic Information File format               #
# are given in the paper "The Crystallographic Information File (CIF):       #
# a New Standard Archive File for Crystallography" by S. R. Hall, F. H.      #
# Allen and I. D. Brown [Acta Cryst. (1991), A47, 655-685].                  #
#                                                                            #
# The current version of the core CIF dictionary is obtainable from          #
# ftp://ftp.iucr.org/pub/cif_core.dic. The current version number is 2.4.    #
#                                                                            #
# Software is freely available for graphical display of the structure(s) in  #
# this CIF.  For information consult the CIF home page http://www.iucr.org/  #
# cif/home.html                                                              #
#                                                                            #
# This file may be used for bona fide research purposes within the           #
# scientific community so long as proper attribution is given to the journal # 
# article from which it was obtained.                                        #
#                                                                            #
##############################################################################
                                             
data_I
_audit_creation_method     SHELXL-97
_chemical_name_systematic
;
1-(5-Chloro-2,4-dihydroxyphenyl)-2-(4-ethoxyphenyl)ethanone
;
_chemical_name_common     ?
_chemical_formula_moiety     'C16 H15 Cl O4'
_chemical_formula_sum     'C16 H15 Cl O4'
_chemical_formula_iupac     'C16 H15 Cl O4'
_chemical_formula_weight     306.73
_chemical_melting_point     ?
_symmetry_cell_setting     Monoclinic
_symmetry_space_group_name_H-M     'I 2/a'
loop_
    _symmetry_equiv_pos_as_xyz
    'x, y, z'
    '-x+1/2, y, -z'
    'x+1/2, y+1/2, z+1/2'
    '-x+1, y+1/2, -z+1/2'
    '-x, -y, -z'
    'x-1/2, -y, z'
    '-x+1/2, -y+1/2, -z+1/2'
    'x, -y+1/2, z+1/2'
_cell_length_a     19.255(6)
_cell_length_b     4.6454(15)
_cell_length_c     31.109(11)
_cell_angle_alpha     90.00
_cell_angle_beta     90.519(7)
_cell_angle_gamma     90.00
_cell_volume     2782.5(16)
_cell_formula_units_Z     8
_cell_measurement_reflns_used     306
_cell_measurement_theta_min     12
_cell_measurement_theta_max     28
_cell_measurement_temperature     125(2)
_exptl_crystal_description     prism
_exptl_crystal_colour     colourless
_exptl_crystal_size_max     .11
_exptl_crystal_size_mid     .03
_exptl_crystal_size_min     .03
_exptl_crystal_density_diffrn     1.464
_exptl_crystal_density_meas     ?
_exptl_crystal_density_method     'not measured'
_exptl_crystal_F_000     1280
_exptl_absorpt_coefficient_mu     0.288
_exptl_absorpt_correction_type     multi-scan
_exptl_absorpt_process_details     '(SADABS; Bruker, 2001)'
_exptl_absorpt_correction_T_min     0.983
_exptl_absorpt_correction_T_max     0.997
_exptl_special_details
;
;
_diffrn_ambient_temperature     125(2)
_diffrn_radiation_type     MoK\a
_diffrn_radiation_wavelength     0.71073
_diffrn_radiation_source     'fine-focus sealed tube'
_diffrn_radiation_monochromator     graphite
_diffrn_measurement_device_type     'Bruker SMART'
_diffrn_measurement_method     '\f and \w'
_diffrn_detector_area_resol_mean     0.83
_diffrn_reflns_number     8448
_diffrn_reflns_av_R_equivalents     0.0913
_diffrn_reflns_av_sigmaI/netI     0.1163
_diffrn_reflns_theta_min     2.12
_diffrn_reflns_theta_max     25.42
_diffrn_reflns_theta_full     25.42
_diffrn_measured_fraction_theta_max     0.974
_diffrn_measured_fraction_theta_full     0.974
_diffrn_reflns_limit_h_min     -22
_diffrn_reflns_limit_h_max     23
_diffrn_reflns_limit_k_min     -5
_diffrn_reflns_limit_k_max     5
_diffrn_reflns_limit_l_min     -37
_diffrn_reflns_limit_l_max     31
_diffrn_standards_number     ?
_diffrn_standards_interval_count     ?
_diffrn_standards_interval_time     ?
_diffrn_standards_decay_%     ?
_refine_special_details
;
Refinement of <i>F</i>^2^ against ALL reflections. The weighted <i>R</i>-factor
<i>wR</i> and goodness of fit <i>S</i> are based on <i>F</i>^2^, conventional
<i>R</i>-factors <i>R</i> are based on <i>F</i>, with <i>F</i> set to zero for
negative <i>F</i>^2^. The threshold expression of <i>F</i>^2^ >
\s(<i>F</i>^2^) is used only for calculating <i>R</i>-factors(gt) <i>etc</i>.
and is not relevant to the choice of reflections for refinement.
<i>R</i>-factors based on <i>F</i>^2^ are statistically about twice as large
as those based on <i>F</i>, and <i>R</i>- factors based on ALL data will be
even larger.
;
_reflns_number_total     2515
_reflns_number_gt     1401
_reflns_threshold_expression     I>2\s(I)
_refine_ls_structure_factor_coef     Fsqd
_refine_ls_matrix_type     full
_refine_ls_R_factor_all     0.1146
_refine_ls_R_factor_gt     0.0488
_refine_ls_wR_factor_gt     0.0850
_refine_ls_wR_factor_ref     0.1011
_refine_ls_goodness_of_fit_ref     0.891
_refine_ls_restrained_S_all     0.891
_refine_ls_number_reflns     2515
_refine_ls_number_parameters     199
_refine_ls_number_restraints     2
_refine_ls_hydrogen_treatment     mixed
_refine_ls_weighting_scheme     calc
_refine_ls_weighting_details
                 'calc w=1/[\s^2^(Fo^2^)+(0.0438P)^2^] where P=(Fo^2^+2Fc^2^)/3'
_atom_sites_solution_hydrogens     geom
_atom_sites_solution_primary     direct
_atom_sites_solution_secondary     difmap
_refine_ls_shift/su_max     0.033
_refine_ls_shift/su_mean     0.002
_refine_diff_density_max     0.283
_refine_diff_density_min     -0.269
_refine_ls_extinction_method     ?
_refine_ls_extinction_coef     ?
_refine_ls_extinction_expression
                                  'Fc^*^=kFc[1+0.001xFc^2^\l^3^/sin(2\q)]^-1/4^'
loop_
    _atom_type_symbol
    _atom_type_description
    _atom_type_scat_dispersion_real
    _atom_type_scat_dispersion_imag
    _atom_type_scat_source
    'C' 'C' 0.0033 0.0016
                         'International Tables Vol C Tables 4.2.6.8 and 6.1.1.4'
    'H' 'H' 0.0000 0.0000
                         'International Tables Vol C Tables 4.2.6.8 and 6.1.1.4'
    'O' 'O' 0.0106 0.0060
                         'International Tables Vol C Tables 4.2.6.8 and 6.1.1.4'
    'Cl' 'Cl' 0.1484 0.1585
                         'International Tables Vol C Tables 4.2.6.8 and 6.1.1.4'
_computing_data_collection     'SMART (Bruker, 2001)'
_computing_cell_refinement     'SMART (Bruker, 2001)'
_computing_data_reduction     'SAINT (Bruker, 2001)'
_computing_structure_solution     'SHELXTL (Sheldrick, 2008)'
_computing_structure_refinement     'SHELXTL (Sheldrick, 2008)'
_computing_molecular_graphics     'SHELXTL (Sheldrick, 2008)'
_computing_publication_material     'SHELXTL (Sheldrick, 2008)'
loop_
    _atom_site_type_symbol
    _atom_site_label
    _atom_site_fract_x
    _atom_site_fract_y
    _atom_site_fract_z
    _atom_site_U_iso_or_equiv
    _atom_site_adp_type
    _atom_site_calc_flag
    _atom_site_refinement_flags
    _atom_site_occupancy
    _atom_site_disorder_assembly
    _atom_site_disorder_group
    C C1 0.33978(15) 0.7593(6) 0.18759(10) 0.0179(7) Uani d . 1 . .
    C C2 0.39148(16) 0.8676(6) 0.21571(10) 0.0178(8) Uani d . 1 . .
    O O2 0.37615(11) 1.0672(4) 0.24646(7) 0.0217(5) Uani d D 1 . .
    H H2O 0.3277(6) 1.130(8) 0.2439(13) 0.076(14) Uiso d D 1 . .
    C C3 0.45909(15) 0.7723(6) 0.21336(10) 0.0189(7) Uani d . 1 . .
    H H3A 0.4931 0.8474 0.2326 0.023 Uiso calc R 1 . .
    C C4 0.47810(16) 0.5683(6) 0.18323(10) 0.0193(8) Uani d . 1 . .
    O O4 0.54308(11) 0.4628(5) 0.18053(7) 0.0258(6) Uani d D 1 . .
    H H4O 0.5655(16) 0.516(8) 0.2078(6) 0.064(13) Uiso d D 1 . .
    C C5 0.42808(16) 0.4638(6) 0.15414(10) 0.0195(8) Uani d . 1 . .
    Cl Cl5 0.45154(4) 0.21806(16) 0.11487(3) 0.0265(3) Uani d . 1 . .
    C C6 0.36084(16) 0.5567(6) 0.15684(10) 0.0192(8) Uani d . 1 . .
    H H6A 0.3273 0.4817 0.1373 0.023 Uiso calc R 1 . .
    C C7 0.26827(16) 0.8586(6) 0.19047(10) 0.0193(8) Uani d . 1 . .
    O O7 0.25248(11) 1.0457(5) 0.21737(7) 0.0295(6) Uani d . 1 . .
    C C8 0.21213(15) 0.7476(6) 0.16079(10) 0.0234(8) Uani d . 1 . .
    H H8A 0.2267 0.5604 0.1486 0.028 Uiso calc R 1 . .
    H H8B 0.1692 0.7156 0.1774 0.028 Uiso calc R 1 . .
    C C9 0.19729(16) 0.9550(6) 0.12476(10) 0.0187(8) Uani d . 1 . .
    C C10 0.24738(17) 1.0299(7) 0.09503(11) 0.0258(8) Uani d . 1 . .
    H H10A 0.2925 0.9486 0.0974 0.031 Uiso calc R 1 . .
    C C11 0.23309(16) 1.2204(7) 0.06193(10) 0.0270(8) Uani d . 1 . .
    H H11A 0.2681 1.2687 0.0419 0.032 Uiso calc R 1 . .
    C C12 0.16775(17) 1.3401(7) 0.05814(11) 0.0239(8) Uani d . 1 . .
    C C13 0.11677(16) 1.2740(6) 0.08744(10) 0.0234(8) Uani d . 1 . .
    H H13A 0.0719 1.3582 0.0851 0.028 Uiso calc R 1 . .
    C C14 0.13229(16) 1.0809(6) 0.12065(10) 0.0222(8) Uani d . 1 . .
    H H14A 0.0974 1.0349 0.1409 0.027 Uiso calc R 1 . .
    O O12 0.15829(10) 1.5204(5) 0.02307(7) 0.0293(6) Uani d . 1 . .
    C C15 0.09030(16) 1.6385(7) 0.01654(11) 0.0271(9) Uani d . 1 . .
    H H15A 0.0773 1.7614 0.0412 0.033 Uiso calc R 1 . .
    H H15B 0.0556 1.4824 0.0136 0.033 Uiso calc R 1 . .
    C C16 0.09290(17) 1.8138(7) -0.02397(11) 0.0336(9) Uani d . 1 . .
    H H16A 0.0472 1.8999 -0.0296 0.050 Uiso calc R 1 . .
    H H16B 0.1055 1.6894 -0.0481 0.050 Uiso calc R 1 . .
    H H16C 0.1276 1.9667 -0.0207 0.050 Uiso calc R 1 . .
loop_
    _atom_site_aniso_label
    _atom_site_aniso_U_11
    _atom_site_aniso_U_22
    _atom_site_aniso_U_33
    _atom_site_aniso_U_12
    _atom_site_aniso_U_13
    _atom_site_aniso_U_23
    C1 0.0173(17) 0.0189(17) 0.0175(18) -0.0018(14) -0.0035(14) 0.0016(14)
    C2 0.0209(19) 0.0137(16) 0.019(2) -0.0004(14) -0.0014(15) 0.0023(13)
    O2 0.0231(13) 0.0224(12) 0.0195(13) 0.0028(10) -0.0057(11) -0.0029(10)
    C3 0.0188(17) 0.0197(17) 0.0181(18) -0.0015(15) -0.0058(14) 0.0000(15)
    C4 0.0155(17) 0.0210(18) 0.021(2) 0.0020(15) -0.0025(15) 0.0071(15)
    O4 0.0217(13) 0.0300(14) 0.0257(15) 0.0023(11) -0.0048(11) -0.0025(11)
    C5 0.0269(19) 0.0146(17) 0.0170(19) -0.0009(15) -0.0009(16) 0.0008(14)
    Cl5 0.0277(5) 0.0265(5) 0.0250(5) 0.0027(4) -0.0029(4) -0.0061(4)
    C6 0.0208(18) 0.0156(17) 0.021(2) 0.0002(14) -0.0031(15) -0.0006(14)
    C7 0.0247(19) 0.0157(17) 0.017(2) -0.0003(14) -0.0004(16) 0.0028(14)
    O7 0.0270(13) 0.0342(14) 0.0273(15) 0.0057(11) -0.0066(11) -0.0070(11)
    C8 0.0191(17) 0.0207(18) 0.030(2) -0.0013(15) -0.0065(15) 0.0011(16)
    C9 0.0183(18) 0.0181(18) 0.020(2) -0.0014(15) -0.0037(16) -0.0024(14)
    C10 0.0191(18) 0.031(2) 0.028(2) 0.0033(16) -0.0058(17) -0.0016(17)
    C11 0.0193(18) 0.038(2) 0.024(2) -0.0013(17) 0.0011(15) -0.0004(17)
    C12 0.029(2) 0.0213(18) 0.021(2) -0.0015(15) -0.0079(17) -0.0006(15)
    C13 0.0203(17) 0.0201(18) 0.030(2) 0.0024(15) -0.0057(16) -0.0024(16)
    C14 0.0222(19) 0.0230(18) 0.021(2) -0.0043(15) 0.0019(16) -0.0006(15)
    O12 0.0236(13) 0.0358(14) 0.0285(15) 0.0003(11) -0.0052(11) 0.0087(11)
    C15 0.0272(19) 0.0232(18) 0.031(2) 0.0013(15) -0.0077(17) 0.0063(15)
    C16 0.035(2) 0.035(2) 0.031(2) 0.0023(18) -0.0047(18) 0.0049(17)
_geom_special_details
;
All e.s.d.'s (except the e.s.d. in the dihedral angle between two l.s. planes)
are estimated using the full covariance matrix. The cell e.s.d.'s are taken
into account individually in the estimation of e.s.d.'s in distances, angles
and torsion angles; correlations between e.s.d.'s in cell parameters are only
used when they are defined by crystal symmetry. An approximate (isotropic)
treatment of cell e.s.d.'s is used for estimating e.s.d.'s involving l.s.
planes.
;
loop_
    _geom_bond_atom_site_label_1
    _geom_bond_atom_site_label_2
    _geom_bond_site_symmetry_2
    _geom_bond_distance
    _geom_bond_publ_flag
    C1 C6 . 1.404(4) ?
    C1 C2 . 1.412(4) ?
    C1 C7 . 1.456(4) ?
    C2 O2 . 1.366(4) ?
    C2 C3 . 1.378(4) ?
    O2 H2O . 0.9799(11) ?
    C3 C4 . 1.385(4) ?
    C3 H3A . 0.9500 ?
    C4 O4 . 1.347(3) ?
    C4 C5 . 1.402(4) ?
    O4 H4O . 0.9800(11) ?
    C5 C6 . 1.368(4) ?
    C5 Cl5 . 1.735(3) ?
    C6 H6A . 0.9500 ?
    C7 O7 . 1.246(4) ?
    C7 C8 . 1.506(4) ?
    C8 C9 . 1.504(4) ?
    C8 H8A . 0.9900 ?
    C8 H8B . 0.9900 ?
    C9 C14 . 1.386(4) ?
    C9 C10 . 1.387(4) ?
    C10 C11 . 1.384(4) ?
    C10 H10A . 0.9500 ?
    C11 C12 . 1.380(4) ?
    C11 H11A . 0.9500 ?
    C12 C13 . 1.380(5) ?
    C12 O12 . 1.386(4) ?
    C13 C14 . 1.398(4) ?
    C13 H13A . 0.9500 ?
    C14 H14A . 0.9500 ?
    O12 C15 . 1.432(4) ?
    C15 C16 . 1.502(4) ?
    C15 H15A . 0.9900 ?
    C15 H15B . 0.9900 ?
    C16 H16A . 0.9800 ?
    C16 H16B . 0.9800 ?
    C16 H16C . 0.9800 ?
loop_
    _geom_angle_atom_site_label_1
    _geom_angle_atom_site_label_2
    _geom_angle_atom_site_label_3
    _geom_angle_site_symmetry_1
    _geom_angle_site_symmetry_3
    _geom_angle
    _geom_angle_publ_flag
    C6 C1 C2 . . 117.0(3) ?
    C6 C1 C7 . . 122.2(3) ?
    C2 C1 C7 . . 120.7(3) ?
    O2 C2 C3 . . 117.7(3) ?
    O2 C2 C1 . . 121.3(3) ?
    C3 C2 C1 . . 120.9(3) ?
    C2 O2 H2O . . 111(2) ?
    C2 C3 C4 . . 120.8(3) ?
    C2 C3 H3A . . 119.6 ?
    C4 C3 H3A . . 119.6 ?
    O4 C4 C3 . . 122.8(3) ?
    O4 C4 C5 . . 117.8(3) ?
    C3 C4 C5 . . 119.3(3) ?
    C4 O4 H4O . . 105(2) ?
    C6 C5 C4 . . 119.7(3) ?
    C6 C5 Cl5 . . 120.2(2) ?
    C4 C5 Cl5 . . 120.0(2) ?
    C5 C6 C1 . . 122.2(3) ?
    C5 C6 H6A . . 118.9 ?
    C1 C6 H6A . . 118.9 ?
    O7 C7 C1 . . 119.9(3) ?
    O7 C7 C8 . . 118.2(3) ?
    C1 C7 C8 . . 121.9(3) ?
    C9 C8 C7 . . 111.6(2) ?
    C9 C8 H8A . . 109.3 ?
    C7 C8 H8A . . 109.3 ?
    C9 C8 H8B . . 109.3 ?
    C7 C8 H8B . . 109.3 ?
    H8A C8 H8B . . 108.0 ?
    C14 C9 C10 . . 117.7(3) ?
    C14 C9 C8 . . 120.3(3) ?
    C10 C9 C8 . . 122.0(3) ?
    C11 C10 C9 . . 121.5(3) ?
    C11 C10 H10A . . 119.3 ?
    C9 C10 H10A . . 119.3 ?
    C12 C11 C10 . . 119.8(3) ?
    C12 C11 H11A . . 120.1 ?
    C10 C11 H11A . . 120.1 ?
    C11 C12 C13 . . 120.5(3) ?
    C11 C12 O12 . . 115.1(3) ?
    C13 C12 O12 . . 124.4(3) ?
    C12 C13 C14 . . 118.8(3) ?
    C12 C13 H13A . . 120.6 ?
    C14 C13 H13A . . 120.6 ?
    C9 C14 C13 . . 121.7(3) ?
    C9 C14 H14A . . 119.1 ?
    C13 C14 H14A . . 119.1 ?
    C12 O12 C15 . . 117.2(3) ?
    O12 C15 C16 . . 106.8(3) ?
    O12 C15 H15A . . 110.4 ?
    C16 C15 H15A . . 110.4 ?
    O12 C15 H15B . . 110.4 ?
    C16 C15 H15B . . 110.4 ?
    H15A C15 H15B . . 108.6 ?
    C15 C16 H16A . . 109.5 ?
    C15 C16 H16B . . 109.5 ?
    H16A C16 H16B . . 109.5 ?
    C15 C16 H16C . . 109.5 ?
    H16A C16 H16C . . 109.5 ?
    H16B C16 H16C . . 109.5 ?
loop_
    _geom_torsion_atom_site_label_1
    _geom_torsion_atom_site_label_2
    _geom_torsion_atom_site_label_3
    _geom_torsion_atom_site_label_4
    _geom_torsion_site_symmetry_1
    _geom_torsion_site_symmetry_2
    _geom_torsion_site_symmetry_3
    _geom_torsion_site_symmetry_4
    _geom_torsion
    _geom_torsion_publ_flag
    C6 C1 C2 O2 . . . . 179.5(3) ?
    C7 C1 C2 O2 . . . . 0.3(4) ?
    C6 C1 C2 C3 . . . . -1.4(4) ?
    C7 C1 C2 C3 . . . . 179.4(3) ?
    O2 C2 C3 C4 . . . . 179.4(3) ?
    C1 C2 C3 C4 . . . . 0.2(5) ?
    C2 C3 C4 O4 . . . . -178.1(3) ?
    C2 C3 C4 C5 . . . . 1.6(5) ?
    O4 C4 C5 C6 . . . . 177.4(3) ?
    C3 C4 C5 C6 . . . . -2.3(5) ?
    O4 C4 C5 Cl5 . . . . -2.6(4) ?
    C3 C4 C5 Cl5 . . . . 177.6(2) ?
    C4 C5 C6 C1 . . . . 1.1(5) ?
    Cl5 C5 C6 C1 . . . . -178.8(2) ?
    C2 C1 C6 C5 . . . . 0.7(5) ?
    C7 C1 C6 C5 . . . . 179.9(3) ?
    C6 C1 C7 O7 . . . . -177.6(3) ?
    C2 C1 C7 O7 . . . . 1.5(4) ?
    C6 C1 C7 C8 . . . . 0.6(4) ?
    C2 C1 C7 C8 . . . . 179.8(3) ?
    O7 C7 C8 C9 . . . . 78.3(4) ?
    C1 C7 C8 C9 . . . . -100.0(3) ?
    C7 C8 C9 C14 . . . . -117.3(3) ?
    C7 C8 C9 C10 . . . . 61.9(4) ?
    C14 C9 C10 C11 . . . . -0.9(5) ?
    C8 C9 C10 C11 . . . . 179.8(3) ?
    C9 C10 C11 C12 . . . . 0.1(5) ?
    C10 C11 C12 C13 . . . . 0.8(5) ?
    C10 C11 C12 O12 . . . . -177.9(3) ?
    C11 C12 C13 C14 . . . . -0.8(5) ?
    O12 C12 C13 C14 . . . . 177.8(3) ?
    C10 C9 C14 C13 . . . . 0.9(5) ?
    C8 C9 C14 C13 . . . . -179.8(3) ?
    C12 C13 C14 C9 . . . . -0.1(5) ?
    C11 C12 O12 C15 . . . . 176.9(3) ?
    C13 C12 O12 C15 . . . . -1.7(4) ?
    C12 O12 C15 C16 . . . . -177.7(3) ?
loop_
    _geom_hbond_atom_site_label_D
    _geom_hbond_atom_site_label_H
    _geom_hbond_atom_site_label_A
    _geom_hbond_site_symmetry_A
    _geom_hbond_distance_DH
    _geom_hbond_distance_HA
    _geom_hbond_distance_DA
    _geom_hbond_angle_DHA
    O2 H2O O7 . 0.980(10)
                        1.71(3) 2.542(3) 141(3)
    O4 H4O O2 4_545 0.980(10)
                            1.821(9) 2.784(3) 167(3)
data_global
_journal_date_recd_electronic     2008-09-05
_journal_date_accepted     2008-09-23
_journal_name_full     'Acta Crystallographica, Section E'
_journal_year     2008
_journal_volume     64
_journal_issue     10
_journal_page_first     o2030
_journal_page_last     o2030
_journal_paper_category     QO
_journal_coeditor_code     WN2279
_publ_contact_author_name     'Alexandra M Z Slawin'
_publ_contact_author_address
;
Department of Chemistry
University of St Andrews
St Andrews
Scotland
KY16 9ST
;
_publ_contact_author_email     amzs@st-and.ac.uk
_publ_contact_author_fax     441334463384
_publ_contact_author_phone     441334467280
_publ_section_title
;
1-(5-Chloro-2,4-dihydroxyphenyl)-2-(4-ethoxyphenyl)ethanone
;
loop_
    _publ_author_name
    _publ_author_footnote
    _publ_author_address
    'Botting, Nigel P.' .
;
Department of Chemistry
University of St Andrews
St Andrews KY16 9ST
Scotland
;
    'Slawin, Alexandra M. Z.' .
;
Department of Chemistry
University of St Andrews
St Andrews KY16 9ST
Scotland
;
    'Zhang, Qingzhi' .
;
Department of Chemistry
University of St Andrews
St Andrews KY16 9ST
Scotland
;
