# Supplementary material for: 1-(5-Chloro-2,4-dihydroxy­phen­yl)-2-(4-ethoxy­phen­yl)ethanone
Source: Acta Crystallogr Sect E Struct Rep Online. 2008 Sep 27;64(Pt 10):o2030. doi: 10.1107/S1600536808030699 (PMC2959265; doi:10.1107/S1600536808030699)
Supplement: Supplementary file 2 [file e-64-o2030-Isup2.hkl]

# 
# h,k,l, Fc-squared, Fo-squared, sigma(Fo-squared) and status flag 
# 
data_I
_shelx_title ' QZNB3 in I2/a' 
_shelx_refln_list_code          4 
_shelx_F_calc_maximum      295.63 
_exptl_crystal_F_000      1280.00 
_reflns_d_resolution_high  0.8280 
 
loop_ 
 _symmetry_equiv_pos_as_xyz 
 'x, y, z' 
 '-x+1/2, y, -z' 
 'x+1/2, y+1/2, z+1/2' 
 '-x+1, y+1/2, -z+1/2' 
 '-x, -y, -z' 
 'x-1/2, -y, z' 
 '-x+1/2, -y+1/2, -z+1/2' 
 'x, -y+1/2, z+1/2' 
 
_cell_length_a    19.2550 
_cell_length_b     4.6454 
_cell_length_c    31.1091 
_cell_angle_alpha  90.000 
_cell_angle_beta   90.519 
_cell_angle_gamma  90.000 
 
_shelx_F_squared_multiplier     1.000 
 
loop_ 
 _refln_index_h 
 _refln_index_k 
 _refln_index_l 
 _refln_F_squared_calc 
 _refln_F_squared_meas 
 _refln_F_squared_sigma 
 _refln_observed_status 
   2   0   0      563.54      547.68    170.94 o 
   4   0   0     1132.47     1060.16     66.43 o 
   6   0   0    15810.65    15389.76    191.12 o 
   8   0   0     1590.84     1818.53     71.52 o 
  10   0   0    28995.46    28062.57    337.60 o 
  12   0   0     2656.67     2815.69    168.04 o 
  14   0   0     5361.56     5023.24    195.32 o 
  16   0   0       13.80      -64.91    203.51 o 
  18   0   0      288.55       30.14    221.52 o 
  20   0   0     1517.48     1895.84    299.97 o 
  22   0   0       30.26     -108.75    256.69 o 
   1   1   0      317.33      368.55     34.86 o 
   3   1   0       79.52       72.19     50.64 o 
   5   1   0     2083.91     2049.03     58.61 o 
   7   1   0       81.26      -17.47     48.36 o 
   9   1   0     4638.56     4625.53    107.24 o 
  11   1   0     1572.86     1817.25     83.75 o 
  13   1   0     2385.83     2426.98    104.22 o 
  15   1   0     8500.92     8106.22    216.92 o 
  17   1   0       88.23      -13.01    144.28 o 
  19   1   0      347.15      202.70    160.69 o 
  21   1   0       10.20      112.08    235.54 o 
   0   2   0      264.00      132.67    116.33 o 
   2   2   0     3716.58     3701.87    149.77 o 
   4   2   0      290.83      343.14     79.94 o 
   6   2   0      488.12      462.13    118.33 o 
   8   2   0     5049.72     4632.94    112.24 o 
  10   2   0      185.15      270.51     84.18 o 
  12   2   0     1943.53     1983.92    112.75 o 
  14   2   0      326.13      245.74    103.70 o 
  16   2   0     1856.14     1643.14    162.17 o 
  18   2   0     5333.43     4977.30    221.84 o 
  20   2   0      144.63      113.76    303.32 o 
   1   3   0       21.40       67.01     74.50 o 
   3   3   0     1815.32     1887.03    101.97 o 
   5   3   0     2603.12     2623.76    122.43 o 
   7   3   0     2696.70     2705.77    125.34 o 
   9   3   0      102.28       74.23    109.12 o 
  11   3   0      758.25      896.71    135.50 o 
  13   3   0       96.06      151.45    128.50 o 
  15   3   0      350.88      498.92    158.48 o 
  17   3   0      922.66      928.23    228.38 o 
  19   3   0       95.61      152.42    195.97 o 
   0   4   0     6063.52     6475.37    281.06 o 
   2   4   0       74.62       48.33    133.56 o 
   4   4   0     1042.72     1084.96    134.06 o 
   6   4   0       13.97     -111.85    133.26 o 
   8   4   0     1267.36     1228.44    163.88 o 
  10   4   0     3644.41     3577.75    249.43 o 
  12   4   0      734.21      512.72    147.67 o 
  14   4   0       46.17      153.05    155.06 o 
  16   4   0        0.46       33.54    193.66 o 
   1   5   0      150.02      261.46    170.51 o 
   3   5   0      359.14      398.75    172.70 o 
   5   5   0     1471.32     1645.56    227.60 o 
   7   5   0     4785.40     4682.02    255.57 o 
   9   5   0       21.28     -280.10    280.10 o 
 -22   1   1      168.97      196.63    204.05 o 
 -20   1   1      135.48       70.92    196.15 o 
 -18   1   1        0.50      101.56    140.65 o 
 -16   1   1    12360.39    12422.91    243.21 o 
 -14   1   1        8.50      -63.15     93.48 o 
 -12   1   1      509.91      578.10     80.84 o 
 -10   1   1      149.46      146.73     62.31 o 
  -8   1   1     2194.24     2430.91     63.97 o 
  -6   1   1     6751.08     6168.84     69.47 o 
  -4   1   1     1325.53     1342.93     75.14 o 
  -2   1   1    14792.72    14430.99    155.19 o 
   0   1   1     1199.51     1203.80     47.80 o 
   2   1   1     1133.77     1267.30     68.26 o 
   4   1   1    14505.79    13957.08     86.46 o 
   6   1   1     4638.25     5034.66     65.76 o 
   8   1   1     1944.54     2003.02     60.08 o 
  10   1   1     3425.55     3897.39    128.64 o 
  12   1   1     1271.25     1271.71     86.31 o 
  14   1   1     1216.48     1324.34    115.79 o 
  16   1   1      951.64      855.93    145.12 o 
  18   1   1      949.42      897.86    158.61 o 
  20   1   1      392.57      302.51    193.42 o 
  22   1   1        3.64      291.44    233.93 o 
 -21   2   1      127.43      208.59    218.31 o 
 -19   2   1      503.13      435.69    194.09 o 
 -17   2   1        0.31     -122.25    146.56 o 
 -15   2   1      425.26      308.48    145.21 o 
 -13   2   1      954.13      847.04    102.07 o 
 -11   2   1      127.20      -69.58     95.96 o 
  -9   2   1      577.91      733.44     87.80 o 
  -7   2   1      871.06      768.66     82.20 o 
  -5   2   1     1605.95     1604.56     86.32 o 
  -3   2   1      325.18      296.74     52.13 o 
  -1   2   1      292.48      222.04     46.52 o 
   1   2   1        5.91       23.74     51.18 o 
   3   2   1      842.92     1019.85     57.97 o 
   5   2   1      266.59      328.40     74.41 o 
   7   2   1     1306.04     1510.65    111.47 o 
   9   2   1     3693.70     4151.67    124.98 o 
  11   2   1       10.87       -8.77     83.58 o 
  13   2   1       19.56      -37.65     93.34 o 
  15   2   1      769.67      713.63    138.63 o 
  17   2   1       76.18       71.53    154.41 o 
  19   2   1      211.58      112.30    165.06 o 
  21   2   1        1.71      334.99    227.64 o 
 -18   3   1      286.41      231.67    202.91 o 
 -16   3   1        7.13      172.23    173.69 o 
 -14   3   1       51.39      -85.03    157.21 o 
 -12   3   1      190.82      256.50    154.59 o 
 -10   3   1     1409.81     1487.11    124.35 o 
  -8   3   1      164.13      224.59    120.49 o 
  -6   3   1      412.39      455.89    116.38 o 
  -4   3   1       67.73       50.91     86.26 o 
  -2   3   1       81.06       79.69     75.11 o 
   0   3   1     1626.59     1450.41     77.95 o 
   2   3   1     8098.63     8463.36    129.24 o 
   4   3   1      188.21      272.60     87.53 o 
   6   3   1      269.73      276.95    103.11 o 
   8   3   1      816.60      691.21    119.61 o 
  10   3   1     1497.60     1534.79    123.41 o 
  12   3   1      512.19      272.02    126.05 o 
  14   3   1       75.92      103.57    128.24 o 
  18   3   1      334.42      156.80    313.66 o 
 -15   4   1      106.76      -79.62    175.71 o 
 -13   4   1      714.30      859.51    173.24 o 
 -11   4   1       18.00     -132.33    216.47 o 
  -9   4   1     4376.09     4237.46    184.49 o 
  -7   4   1       13.02      -36.94    135.13 o 
  -5   4   1      784.43      619.67    169.78 o 
  -3   4   1      778.73      692.80    125.79 o 
  -1   4   1      197.29      138.41    136.12 o 
   1   4   1      600.35      624.86    144.43 o 
   3   4   1      743.39      732.50    117.86 o 
   5   4   1     2319.17     2383.59    147.89 o 
   7   4   1     2031.08     2066.99    159.68 o 
   9   4   1      241.38      189.01    152.19 o 
  11   4   1       53.09        2.10    144.87 o 
  13   4   1      400.16      375.45    148.55 o 
  15   4   1      146.36      375.48    186.91 o 
 -10   5   1      210.29      282.95    240.63 o 
  -8   5   1     2066.46     1993.89    217.54 o 
  -6   5   1     1657.68     2013.13    243.00 o 
  -4   5   1       11.89      246.23    185.33 o 
  -2   5   1        2.17      148.42    174.33 o 
   0   5   1      264.35      522.51    167.65 o 
   2   5   1      846.04      922.60    184.06 o 
   4   5   1     1738.84     1621.68    197.07 o 
   6   5   1        5.89      148.73    485.52 o 
   8   5   1      332.33      294.72    215.55 o 
  10   5   1       39.89      242.50    230.65 o 
 -22   0   2       44.06     -298.27    298.27 o 
 -20   0   2      191.80      442.22    279.89 o 
 -18   0   2      606.95      744.64    182.95 o 
 -16   0   2       41.50       66.53    181.95 o 
 -14   0   2      853.92      772.65    148.73 o 
 -12   0   2    12798.78    13429.48    171.61 o 
 -10   0   2     2599.51     2805.47     98.13 o 
  -8   0   2    24715.77    23649.70    244.97 o 
  -6   0   2     3970.76     3519.88    136.33 o 
  -4   0   2    87399.66    82772.45    600.21 o 
   2   0   2       85.90       89.52     39.84 o 
   4   0   2     9063.80     9329.59    400.83 o 
   6   0   2     3733.82     3417.23     79.59 o 
   8   0   2      132.07       99.28     57.90 o 
  10   0   2      463.24      465.21     79.36 o 
  12   0   2     1828.63     1863.22    133.87 o 
  14   0   2      363.35      526.18    139.65 o 
  16   0   2     3537.58     3473.01    197.24 o 
  18   0   2       41.79      156.30    168.66 o 
  20   0   2       22.52     -210.96    210.96 o 
  22   0   2     1038.80     1429.29    383.92 o 
 -21   1   2      838.51     1137.41    224.67 o 
 -19   1   2     3255.16     3541.55    200.63 o 
 -17   1   2     2003.15     1807.06    233.58 o 
 -15   1   2      115.23       55.55    111.36 o 
 -13   1   2     2867.28     2961.53     96.31 o 
 -11   1   2     1134.29      973.06     73.82 o 
  -7   1   2     1327.52     1231.19     70.92 o 
  -5   1   2     5621.73     5744.19     89.41 o 
  -3   1   2     4721.35     4510.44    115.84 o 
  -1   1   2    10897.36    11005.17     90.82 o 
   1   1   2     4982.10     5842.92    201.05 o 
   3   1   2    28493.65    26927.71    132.25 o 
   7   1   2    29676.39    29143.75    170.05 o 
   9   1   2    19073.38    17995.88    154.21 o 
  13   1   2      992.35     1081.53    102.06 o 
  15   1   2     1764.70     2013.38    170.43 o 
  17   1   2      757.70      934.50    210.46 o 
  19   1   2      557.03      618.35    212.44 o 
  21   1   2      582.01      657.36    192.24 o 
 -20   2   2      106.83      132.86    291.98 o 
 -18   2   2     1190.86     1265.74    184.37 o 
 -16   2   2     6980.29     6429.36    284.24 o 
 -14   2   2      616.26      648.67    119.47 o 
 -12   2   2        1.71        3.18    103.24 o 
 -10   2   2      287.74      181.15     86.98 o 
  -8   2   2     1460.04     1518.21     91.04 o 
  -6   2   2    27154.67    24978.41    213.63 o 
  -4   2   2     3238.07     3145.63    103.10 o 
  -2   2   2      204.93      194.92     47.12 o 
   0   2   2     4774.25     4510.98     80.15 o 
   2   2   2     3722.70     3591.90     74.04 o 
   4   2   2     6479.81     6175.02     93.03 o 
   6   2   2        4.80       19.51     56.55 o 
   8   2   2    15057.95    14875.15    271.79 o 
  10   2   2        7.36       71.96     78.43 o 
  12   2   2      817.97      873.38     97.70 o 
  14   2   2     4147.70     4004.06    130.84 o 
  16   2   2      327.70      246.62    130.83 o 
  18   2   2     4403.61     4210.78    248.16 o 
  20   2   2     1268.17     1467.15    252.60 o 
 -19   3   2       72.85      207.80    192.77 o 
 -17   3   2      145.62      211.49    207.65 o 
 -15   3   2        2.60       73.94    138.57 o 
 -13   3   2      575.81      393.19    149.13 o 
 -11   3   2     3933.95     4224.64    212.58 o 
  -9   3   2       56.48       89.62    109.20 o 
  -7   3   2       76.56      274.58    108.43 o 
  -5   3   2        3.32       16.79    107.90 o 
  -3   3   2      497.72      490.87    118.27 o 
  -1   3   2     8260.17     7894.21    217.24 o 
   1   3   2      326.99      332.01     73.14 o 
   3   3   2      442.67      418.52     88.73 o 
   5   3   2       87.39       72.64     97.72 o 
   7   3   2      243.09      240.96    109.16 o 
   9   3   2      618.06      457.50    124.13 o 
  11   3   2     1094.40     1140.03    137.02 o 
  13   3   2       22.90        7.53    130.79 o 
  15   3   2      723.57      613.54    138.49 o 
  17   3   2       12.94      187.05    171.01 o 
  19   3   2       28.96      120.38    198.50 o 
 -16   4   2      249.61      234.86    189.19 o 
 -14   4   2       69.43     -201.06    201.06 o 
 -12   4   2       98.67      272.56    253.54 o 
 -10   4   2     1078.31     1013.13    190.84 o 
  -8   4   2      350.44      328.03    145.65 o 
  -6   4   2      254.85      262.94    140.96 o 
  -4   4   2     1722.37     1805.70    134.51 o 
  -2   4   2      717.05      874.34    131.66 o 
   0   4   2        0.14      -87.93    131.56 o 
   2   4   2        0.60      196.21    131.17 o 
   4   4   2     1009.54      963.77    113.57 o 
   6   4   2       31.85      -46.98    132.94 o 
   8   4   2     5355.02     5638.89    206.04 o 
  10   4   2      462.47      367.95    150.73 o 
  12   4   2      382.20      166.23    149.09 o 
  14   4   2      249.17      768.75    296.99 o 
  16   4   2       27.99       -3.53    205.07 o 
  -9   5   2      212.93      306.02    220.90 o 
  -7   5   2      552.29      389.67    217.45 o 
  -5   5   2     1061.07     1247.36    244.49 o 
  -3   5   2      488.00      759.86    203.33 o 
  -1   5   2       75.24      213.89    170.18 o 
   1   5   2      601.42      471.34    176.88 o 
   3   5   2       47.72      104.05    245.15 o 
   5   5   2        9.76      167.29    200.87 o 
   7   5   2     4655.93     4460.75    351.74 o 
   9   5   2      181.38      366.38    242.29 o 
 -22   1   3      134.65      -52.32    273.77 o 
 -20   1   3     1628.63     1559.22    211.64 o 
 -18   1   3      172.93      311.20    150.21 o 
 -16   1   3       14.73       87.76    130.84 o 
 -14   1   3      306.90      230.94     91.04 o 
 -12   1   3     1623.33     1721.03     91.26 o 
 -10   1   3     3263.95     3256.71    157.82 o 
  -8   1   3     5446.09     5692.33    263.77 o 
  -4   1   3      127.34      144.57     38.13 o 
  -2   1   3    53398.79    57560.36    233.20 o 
   0   1   3     1857.08     2020.23     55.16 o 
   2   1   3     7465.49     7543.41     67.87 o 
   4   1   3     1209.55     1262.67     68.18 o 
   6   1   3     2250.52     2260.52     54.17 o 
   8   1   3       50.91       74.43     49.16 o 
  10   1   3     4071.08     4210.38    146.94 o 
  12   1   3     1635.54     1727.92     89.64 o 
  14   1   3     2762.54     3000.61    136.21 o 
  16   1   3       40.79      114.46    148.67 o 
  18   1   3     1525.77     1727.71    186.70 o 
  20   1   3       25.88       72.24    206.32 o 
  22   1   3       64.56      117.42    185.71 o 
 -21   2   3      117.62      387.65    225.74 o 
 -19   2   3     1615.04     1759.85    212.82 o 
 -17   2   3        0.68       58.22    160.12 o 
 -15   2   3       18.35      -45.47    114.26 o 
 -13   2   3       22.07     -129.82    129.82 o 
 -11   2   3        0.27      108.96     93.13 o 
  -9   2   3     8590.01     8428.42    141.69 o 
  -7   2   3     4201.22     4117.07    133.38 o 
  -5   2   3      437.16      425.82     77.07 o 
  -3   2   3      102.70       92.08     57.54 o 
  -1   2   3      324.65      311.30     52.05 o 
   1   2   3      482.11      452.77     51.02 o 
   3   2   3     2233.00     2220.28     70.73 o 
   5   2   3     1077.11     1012.00     63.86 o 
   7   2   3      178.50      172.01     58.24 o 
   9   2   3      370.07      415.21     73.74 o 
  11   2   3       13.31       35.79     87.55 o 
  13   2   3      895.52      892.36    110.96 o 
  15   2   3      904.93      985.69    137.20 o 
  17   2   3      368.06      356.02    142.32 o 
  19   2   3      463.70      384.66    193.46 o 
  21   2   3       10.94       23.65    192.19 o 
 -18   3   3       79.00       21.61    205.33 o 
 -16   3   3       55.42       80.27    135.57 o 
 -14   3   3     1040.61     1162.34    165.11 o 
 -12   3   3      801.81      991.19    171.02 o 
 -10   3   3     1218.66     1227.36    127.93 o 
  -8   3   3       42.19      -96.05     99.04 o 
  -6   3   3        6.99     -119.88    119.88 o 
  -4   3   3     1002.40     1003.45    107.84 o 
  -2   3   3     8372.92     7787.13    128.10 o 
   0   3   3     3109.37     3498.88     98.96 o 
   2   3   3      294.64      244.44     77.83 o 
   4   3   3      308.53      273.14     92.40 o 
   6   3   3     1583.21     1545.14    111.68 o 
   8   3   3     1272.47     1264.09    119.32 o 
  10   3   3       58.20       76.44    116.81 o 
  12   3   3      568.05      488.94    122.99 o 
  14   3   3      399.71      372.47    143.97 o 
  16   3   3        5.68       25.29    165.17 o 
  18   3   3      291.04      423.74    213.09 o 
 -15   4   3        7.94     -177.14    179.69 o 
 -13   4   3      109.60      186.96    183.70 o 
 -11   4   3      407.76      324.75    177.86 o 
  -9   4   3     1183.37     1193.89    159.38 o 
  -7   4   3        5.89     -121.14    140.46 o 
  -5   4   3      267.74      335.97    131.84 o 
  -3   4   3      216.73       73.85    126.94 o 
  -1   4   3     3930.51     4276.84    170.43 o 
   1   4   3     1799.81     1826.38    146.51 o 
   3   4   3       49.08      -58.71    107.83 o 
   5   4   3      207.59       -6.94    170.12 o 
   7   4   3     1071.53     1187.49    146.93 o 
   9   4   3     4267.91     4498.52    178.31 o 
  11   4   3     2260.98     2256.60    154.80 o 
  13   4   3      666.48      746.61    156.48 o 
  15   4   3       48.13     -121.44    174.86 o 
 -10   5   3      202.43      327.39    245.37 o 
  -8   5   3       23.69     -142.29    183.50 o 
  -6   5   3      145.20      210.99    210.05 o 
  -4   5   3      824.43      791.73    196.60 o 
  -2   5   3     1654.23     1963.71    253.90 o 
   0   5   3       76.56       63.96    167.89 o 
   2   5   3      498.70      413.83    176.60 o 
   4   5   3       13.99      -85.56    173.13 o 
   6   5   3      807.49     1012.00    225.76 o 
   8   5   3      392.27      280.50    324.68 o 
  10   5   3      971.56      990.90    238.16 o 
 -22   0   4      113.77     -149.54    271.88 o 
 -20   0   4      208.57      205.52    313.47 o 
 -18   0   4     2168.65     1984.71    278.43 o 
 -16   0   4     2744.12     2598.24    205.30 o 
 -14   0   4     3225.11     3098.49    273.76 o 
 -12   0   4     6021.53     5825.15    136.84 o 
 -10   0   4     5683.75     5745.10    157.00 o 
  -8   0   4    16453.83    15771.06    291.22 o 
  -6   0   4     7977.01     7748.61    207.44 o 
   0   0   4     4877.11     4434.03    101.64 o 
   2   0   4    47182.16    49823.28    320.69 o 
   4   0   4      352.08      330.07     47.62 o 
   6   0   4     4381.71     3999.27    118.64 o 
   8   0   4     6118.45     5603.93    144.34 o 
  10   0   4     1171.88     1056.51    111.73 o 
  12   0   4    15058.31    15559.85    274.45 o 
  14   0   4    12373.85    12596.08    277.58 o 
  16   0   4      467.35      808.69    171.38 o 
  20   0   4     1142.45     1233.44    225.14 o 
  22   0   4      738.64      402.28    295.12 o 
 -21   1   4      302.69      517.65    309.76 o 
 -19   1   4     1132.51     1314.64    197.22 o 
 -17   1   4     1110.66     1034.38    161.67 o 
 -15   1   4     1157.43     1275.55    130.98 o 
 -13   1   4       25.96       33.75     75.83 o 
 -11   1   4       32.50       89.87     84.26 o 
  -9   1   4     3385.69     3260.93     90.69 o 
  -7   1   4        9.85       17.68     47.58 o 
  -5   1   4    10876.93    10180.45     81.43 o 
  -3   1   4    20860.15    17831.66    523.66 o 
  -1   1   4       73.36      127.53     65.33 o 
   1   1   4     6896.25     7092.27     70.79 o 
   3   1   4    71953.87    72200.55    242.03 o 
   5   1   4    11716.42    11532.70    101.74 o 
   7   1   4     3546.98     3594.19     63.77 o 
   9   1   4      863.81      962.66     55.28 o 
  11   1   4      824.02      800.72     79.89 o 
  13   1   4      193.70      328.49    103.00 o 
  15   1   4     3481.85     3820.78    142.65 o 
  17   1   4     3463.46     3327.45    187.43 o 
  19   1   4      195.72      199.29    156.98 o 
  21   1   4      165.45      357.18    233.97 o 
 -20   2   4      443.59      831.71    236.50 o 
 -16   2   4     2295.77     2447.31    189.85 o 
 -14   2   4      409.30      388.93    162.27 o 
 -12   2   4     1795.91     1845.86    126.54 o 
 -10   2   4     5040.68     4829.97    139.59 o 
  -6   2   4        2.05      -77.10     77.10 o 
  -4   2   4       29.42       50.37     49.20 o 
  -2   2   4      290.05      264.78     59.42 o 
   0   2   4     2664.87     2476.52    160.01 o 
   2   2   4      909.89      926.37     67.90 o 
   4   2   4      123.57       98.87     56.59 o 
   6   2   4      166.75       85.18     56.13 o 
  10   2   4     2492.75     2430.86     89.52 o 
  12   2   4     1209.97     1345.65    106.15 o 
  14   2   4      388.43      356.54    121.46 o 
  16   2   4     1929.84     1648.10    155.61 o 
  18   2   4     2266.84     2178.69    172.43 o 
  20   2   4       59.08       -2.05    217.62 o 
 -19   3   4     1030.63     1395.59    265.36 o 
 -17   3   4      254.53       85.46    189.18 o 
 -15   3   4     2160.56     2228.26    196.91 o 
 -13   3   4      218.03      140.09    156.29 o 
 -11   3   4      592.95      682.50    127.89 o 
  -9   3   4    10934.92    11466.09    216.70 o 
  -7   3   4     1865.24     2040.56    127.41 o 
  -5   3   4     1609.55     1691.60    123.72 o 
  -3   3   4       76.42      190.04    112.61 o 
  -1   3   4      331.19      457.56     88.16 o 
   1   3   4     1477.47     1454.86     87.25 o 
   3   3   4     4998.67     4633.36    103.21 o 
   5   3   4     1749.58     1740.72    107.22 o 
   7   3   4      687.73      820.39     98.24 o 
   9   3   4     1240.76     1258.94    126.85 o 
  11   3   4       11.53      111.82    122.31 o 
  13   3   4     1363.95     1324.21    146.80 o 
  15   3   4     2986.70     2651.24    203.49 o 
  17   3   4      128.60      363.55    209.54 o 
  19   3   4        5.77      115.21    221.29 o 
 -16   4   4        8.39     -145.21    191.11 o 
 -14   4   4      302.43      187.77    193.42 o 
 -12   4   4      188.47      546.67    212.74 o 
 -10   4   4      374.74      256.98    169.21 o 
  -8   4   4     1366.43     1359.90    185.20 o 
  -6   4   4      112.54      261.32    173.31 o 
  -4   4   4      115.34      -23.20    129.42 o 
  -2   4   4      570.90      582.05    131.79 o 
   0   4   4     3122.33     2958.11    167.56 o 
   2   4   4      337.53      335.77    126.71 o 
   4   4   4       18.42       23.65    102.80 o 
   6   4   4     2674.91     2655.35    149.73 o 
   8   4   4        0.25      -19.94    126.83 o 
  10   4   4       21.07     -134.71    134.71 o 
  12   4   4      777.70      738.11    157.82 o 
  14   4   4       30.52       44.71    157.97 o 
  16   4   4      102.34      211.77    198.83 o 
  -9   5   4     2535.73     2220.26    344.48 o 
  -7   5   4      108.16     -204.20    204.20 o 
  -5   5   4       48.77      -11.77    224.89 o 
  -3   5   4      259.98      233.89    188.96 o 
  -1   5   4      432.31      212.38    207.46 o 
   1   5   4      166.00       64.75    178.49 o 
   3   5   4      142.56      127.27    174.86 o 
   5   5   4      943.69      754.36    246.24 o 
   7   5   4     3823.49     3558.99    253.47 o 
   9   5   4      541.13      566.90    235.18 o 
 -22   1   5       16.77     -155.45    283.28 o 
 -20   1   5      353.96      514.60    251.28 o 
 -18   1   5        0.06      -78.10    163.54 o 
 -16   1   5      546.67      476.42    138.34 o 
 -14   1   5       66.18      248.92    106.07 o 
 -12   1   5      642.15      809.63    102.88 o 
 -10   1   5     1331.60     1423.81     87.15 o 
  -8   1   5     1583.25     1646.62     83.23 o 
  -6   1   5      895.94      959.34     48.08 o 
  -4   1   5     1171.17     1369.47     95.77 o 
  -2   1   5    74967.94    81620.13    622.42 o 
   0   1   5    17032.41    15989.32    199.97 o 
   2   1   5    20937.49    21347.26    189.61 o 
   4   1   5     1331.80     1311.71     52.55 o 
   6   1   5    22320.94    22334.18    128.03 o 
   8   1   5     4342.35     4462.65    107.85 o 
  10   1   5     1492.98     1567.31     77.59 o 
  12   1   5      791.69      803.64     88.89 o 
  14   1   5       66.51      -39.47    110.75 o 
  16   1   5     2253.85     1996.37    169.88 o 
  18   1   5     1606.06     1169.64    175.33 o 
  20   1   5       48.95     -104.72    191.30 o 
  22   1   5       80.13      313.35    238.06 o 
 -21   2   5      407.89      278.39    257.63 o 
 -19   2   5      283.11      231.15    215.52 o 
 -17   2   5     1856.67     1868.45    196.45 o 
 -15   2   5      910.29      991.60    282.74 o 
 -13   2   5      603.95      585.91    142.74 o 
 -11   2   5       44.82     -110.01    110.01 o 
  -9   2   5      251.88      230.76     75.70 o 
  -7   2   5     1853.22     2111.17    104.43 o 
  -5   2   5      576.15      718.40     85.37 o 
  -3   2   5     2340.90     2508.88     72.78 o 
  -1   2   5      480.15      545.32     61.47 o 
   1   2   5       30.12      -36.43     68.99 o 
   3   2   5      424.13      476.61     54.66 o 
   5   2   5      176.75      114.32     58.64 o 
   7   2   5       31.06       66.15     62.21 o 
   9   2   5       63.00       67.17     78.64 o 
  11   2   5      230.62      333.85    118.79 o 
  13   2   5      541.73      493.43     99.91 o 
  15   2   5      272.29      424.12    139.00 o 
  17   2   5       13.56      100.63    146.14 o 
  19   2   5       37.70      101.88    170.80 o 
  21   2   5      722.35     1035.94    252.38 o 
 -18   3   5      138.97      348.80    212.86 o 
 -16   3   5        0.18      -43.15    162.79 o 
 -14   3   5      419.29      338.95    179.27 o 
 -12   3   5      685.17      679.12    159.58 o 
 -10   3   5      271.62      273.67    127.27 o 
  -8   3   5      658.92      396.34    116.65 o 
  -6   3   5      730.98      791.72    114.78 o 
  -4   3   5      512.22      556.14    100.31 o 
  -2   3   5       18.73      -83.30     89.77 o 
   0   3   5     3222.39     3442.88    106.73 o 
   2   3   5     1511.46     1602.49    100.66 o 
   4   3   5       31.20      -35.78     90.03 o 
   6   3   5        0.24        5.60     93.98 o 
   8   3   5       80.16      130.96     93.11 o 
  10   3   5        9.81     -103.15    113.87 o 
  12   3   5     1585.98     1498.78    142.95 o 
  14   3   5        4.78       54.17    141.35 o 
  16   3   5      609.59      505.43    188.88 o 
  18   3   5      127.72      236.65    257.71 o 
 -15   4   5      159.13       86.22    235.47 o 
 -13   4   5      152.27      397.88    196.91 o 
 -11   4   5      419.46      799.81    192.68 o 
  -9   4   5      439.39      503.77    138.51 o 
  -7   4   5      184.04      302.85    127.03 o 
  -5   4   5      427.84      322.05    129.60 o 
  -3   4   5     1780.70     1885.59    140.63 o 
  -1   4   5     3585.47     3974.50    181.19 o 
   1   4   5        0.75       36.36    130.97 o 
   3   4   5       34.45      -75.78    109.93 o 
   5   4   5     7229.37     6883.93    176.15 o 
   7   4   5     4521.64     4391.56    157.38 o 
   9   4   5      242.56      394.68    175.91 o 
  11   4   5      482.10      419.78    144.81 o 
  13   4   5       55.94       41.85    163.22 o 
  15   4   5      172.22       32.70    190.21 o 
 -10   5   5     1881.64     2468.81    451.18 o 
  -8   5   5      531.65      756.69    198.65 o 
  -6   5   5      227.81       53.15    201.53 o 
  -4   5   5       60.09     -104.49    194.09 o 
  -2   5   5       28.49      108.88    188.51 o 
   0   5   5      266.44      182.25    187.88 o 
   2   5   5      156.61      295.26    189.52 o 
   4   5   5      724.28      672.67    180.95 o 
   6   5   5       28.74       34.67    211.53 o 
   8   5   5      160.07      136.91    285.47 o 
 -22   0   6       11.89      185.52    345.45 o 
 -20   0   6        0.10     -312.66    312.66 o 
 -18   0   6     2085.86     1930.29    246.42 o 
 -16   0   6    14574.03    12378.34   1410.79 o 
 -14   0   6     1711.03     1642.24    133.78 o 
 -12   0   6     1328.12     1117.57    161.61 o 
 -10   0   6     5209.94     4495.95    263.67 o 
  -8   0   6       45.58       12.79    112.75 o 
  -2   0   6     3185.31     2611.62    156.46 o 
   0   0   6     5724.68     5515.07    143.31 o 
   2   0   6     5530.93     6116.44    128.66 o 
   4   0   6     8899.10     7931.72    153.32 o 
   8   0   6    41079.86    40626.99    364.26 o 
  10   0   6     8671.91     8590.76    191.40 o 
  12   0   6    10965.44    10832.07    244.23 o 
  14   0   6     6185.70     6047.14    220.64 o 
  16   0   6     2005.16     1951.16    190.98 o 
  18   0   6       58.45      -75.52    189.37 o 
  20   0   6       13.08      122.69    233.16 o 
  22   0   6       30.87     -343.05    353.44 o 
 -21   1   6      518.25      727.99    252.59 o 
 -19   1   6     1788.86     1624.53    240.47 o 
 -17   1   6       20.34      128.55    134.19 o 
 -15   1   6     3174.42     3323.12    142.70 o 
 -13   1   6     1027.78     1007.54    135.89 o 
 -11   1   6     2909.51     3027.33    125.28 o 
  -9   1   6      376.93      373.95     68.10 o 
  -7   1   6     5988.79     5980.46     83.21 o 
  -5   1   6     4739.80     4640.71     89.48 o 
  -3   1   6     5761.77     5639.94    118.46 o 
   3   1   6      135.77      156.22     47.39 o 
   5   1   6      563.51      652.11     50.24 o 
   7   1   6     2831.73     2563.62     59.84 o 
   9   1   6     8503.00     8572.00    155.46 o 
  11   1   6     3717.82     3503.41     97.16 o 
  13   1   6      572.89      621.65    103.64 o 
  15   1   6     1912.20     1722.99    132.29 o 
  17   1   6     2577.93     2624.74    181.16 o 
  19   1   6     1156.64     1109.61    185.11 o 
  21   1   6      768.26      413.31    192.47 o 
 -20   2   6      176.86       25.21    208.53 o 
 -18   2   6        0.49      -59.34    182.05 o 
 -16   2   6       97.41      153.20    128.51 o 
 -14   2   6     1180.57     1421.41    163.80 o 
 -12   2   6      572.61      727.56    119.57 o 
 -10   2   6     4919.35     4927.78    136.12 o 
  -8   2   6     1019.55     1040.98    102.18 o 
  -4   2   6     1124.80     1319.41     70.83 o 
  -2   2   6    12592.32    13064.47    135.19 o 
   0   2   6     4806.26     4412.62     70.80 o 
   2   2   6     8999.35     9448.97     95.96 o 
   4   2   6      177.06      165.63     52.25 o 
   6   2   6     5070.55     4865.70     89.56 o 
   8   2   6     2675.73     2945.36     82.97 o 
  10   2   6      533.72      651.00    154.92 o 
  12   2   6     1064.55      978.65    106.35 o 
  14   2   6     2760.50     2927.58    161.04 o 
  16   2   6      427.17      271.10    135.90 o 
  18   2   6      853.52      720.64    169.29 o 
  20   2   6      336.59      107.81    197.68 o 
 -19   3   6      818.54      933.61    232.26 o 
 -17   3   6      625.64      609.85    215.64 o 
 -15   3   6      234.04      233.04    176.72 o 
 -13   3   6      495.76      645.58    178.08 o 
 -11   3   6     4930.61     5256.86    174.24 o 
  -9   3   6     8677.82     8825.88    193.84 o 
  -7   3   6      155.33      138.04    115.40 o 
  -5   3   6       63.17      127.17    109.91 o 
  -3   3   6        1.53       17.72    104.79 o 
  -1   3   6     3665.09     3788.16    110.63 o 
   1   3   6     4910.18     4861.83    106.02 o 
   3   3   6      315.31      308.60     73.44 o 
   5   3   6      384.30      444.60     80.99 o 
   7   3   6      172.24      118.95     87.83 o 
   9   3   6       18.25      -69.01     91.28 o 
  11   3   6     3676.44     3736.28    173.83 o 
  13   3   6       25.60       13.11    128.93 o 
  15   3   6      334.11      126.56    176.12 o 
  17   3   6     1268.99      956.47    219.24 o 
  19   3   6        0.65     -131.33    250.86 o 
 -14   4   6       85.94      -88.44    207.92 o 
 -12   4   6      251.15      617.79    203.40 o 
 -10   4   6      522.89      560.05    155.07 o 
  -8   4   6      340.61      282.24    150.19 o 
  -6   4   6     2162.48     2470.24    165.71 o 
  -4   4   6       67.73     -139.53    139.53 o 
  -2   4   6      312.56      294.49    121.50 o 
   0   4   6        4.44     -117.90    145.81 o 
   2   4   6      649.97      709.76    135.20 o 
   4   4   6     2508.27     2588.55    135.39 o 
   6   4   6      559.24      565.26    138.03 o 
   8   4   6      588.47      773.90    130.91 o 
  10   4   6      361.30       43.85    140.72 o 
  12   4   6      408.28      515.91    167.95 o 
  14   4   6     1191.86     1329.87    177.85 o 
  -9   5   6      331.34       -8.13    191.30 o 
  -7   5   6      328.95      291.38    261.75 o 
  -5   5   6      111.10      315.69    207.91 o 
  -3   5   6      823.63      853.29    206.81 o 
  -1   5   6     1788.03     1903.64    203.70 o 
   1   5   6      265.69      295.26    186.14 o 
   3   5   6      320.77      294.18    200.98 o 
   5   5   6      490.60      635.23    412.30 o 
   7   5   6      667.66      941.81    276.42 o 
   9   5   6     3669.26     4003.59    417.58 o 
 -22   1   7       29.85      -63.12    261.72 o 
 -20   1   7       66.33      -85.02    276.28 o 
 -18   1   7     1535.64     1235.55    435.97 o 
 -16   1   7      203.31      245.16    138.09 o 
 -14   1   7      191.03      254.69    127.43 o 
 -12   1   7     1158.66      960.90    119.69 o 
 -10   1   7     6660.52     7117.45    121.25 o 
  -8   1   7     5251.94     5800.46    178.07 o 
  -4   1   7      564.73      576.56     57.78 o 
  -2   1   7      515.35      615.13    115.91 o 
   0   1   7    16236.04    15827.47    101.25 o 
   2   1   7    10378.85     9989.23     87.56 o 
   4   1   7     4247.95     4248.12     87.43 o 
   6   1   7    14297.24    15314.70    177.87 o 
   8   1   7     2287.80     2472.47     74.65 o 
  10   1   7      311.60      276.51     73.09 o 
  12   1   7     4387.46     4379.50    129.72 o 
  14   1   7     1069.94      923.10    107.72 o 
  16   1   7      901.68      661.14    138.79 o 
  18   1   7      628.60      599.00    171.28 o 
  20   1   7      587.33      441.27    197.84 o 
  22   1   7      348.09      439.42    209.41 o 
 -21   2   7      682.94      624.61    241.98 o 
 -19   2   7       49.67      -97.12    189.42 o 
 -17   2   7     1819.99     2126.80    209.70 o 
 -15   2   7      214.28       74.12    140.87 o 
 -13   2   7        7.59       90.79    139.42 o 
 -11   2   7     1195.76     1057.58    121.20 o 
  -9   2   7       86.40      165.32    105.00 o 
  -7   2   7     3807.12     4651.20    179.62 o 
  -5   2   7      219.01       94.19     68.74 o 
  -3   2   7     4897.70     5360.64     97.83 o 
  -1   2   7     1066.56     1205.37     61.88 o 
   1   2   7     9083.42     9105.81     92.27 o 
   3   2   7     3210.76     2957.02     73.68 o 
   5   2   7     4568.97     4722.90     87.13 o 
   7   2   7     2963.76     3137.62    118.62 o 
   9   2   7        0.95       -0.02     72.34 o 
  11   2   7      158.54      178.04     98.64 o 
  13   2   7      353.12      410.56    121.23 o 
  15   2   7      256.16      279.28    129.49 o 
  17   2   7      198.21      449.44    144.83 o 
  19   2   7      421.54      458.46    163.28 o 
  21   2   7      139.15      122.90    205.51 o 
 -18   3   7      515.13      605.81    233.57 o 
 -16   3   7       88.75      197.56    275.00 o 
 -14   3   7     1209.00     1312.29    187.19 o 
 -12   3   7       77.08      149.17    144.25 o 
 -10   3   7     1419.37     1406.98    132.96 o 
  -8   3   7     1375.76     1502.08    145.93 o 
  -6   3   7     2259.99     2583.00    173.57 o 
  -4   3   7      161.26      205.60    101.84 o 
  -2   3   7        1.80      -21.46     91.95 o 
   0   3   7     1091.42     1175.76     86.23 o 
   2   3   7      247.83      260.81     68.24 o 
   4   3   7      611.13      609.62     80.92 o 
   6   3   7     1262.45     1252.02     96.06 o 
   8   3   7     2381.66     2248.27    115.86 o 
  10   3   7     2208.82     1931.02    131.77 o 
  12   3   7     1329.48     1258.51    134.39 o 
  14   3   7     1639.43     1495.42    199.11 o 
  16   3   7     1429.77     1474.89    211.13 o 
  18   3   7      424.31      543.81    228.00 o 
 -15   4   7      222.00       45.06    187.54 o 
 -13   4   7       38.85        2.11    158.63 o 
 -11   4   7      204.68      159.31    162.78 o 
  -9   4   7        0.27     -135.17    157.52 o 
  -7   4   7      389.11      450.35    183.19 o 
  -5   4   7     1742.72     1872.91    154.55 o 
  -3   4   7      304.80      386.84    125.30 o 
  -1   4   7        0.72       43.92    140.56 o 
   1   4   7     2723.21     2725.77    160.90 o 
   3   4   7      691.82      690.30    119.93 o 
   5   4   7     1163.74     1107.40    127.22 o 
   7   4   7       27.61      -22.07    137.26 o 
   9   4   7        6.92     -130.77    142.37 o 
  11   4   7      696.88      564.19    198.44 o 
  13   4   7      199.39       82.70    164.96 o 
  15   4   7     1315.92     1275.64    382.94 o 
  -8   5   7        0.28     -114.52    176.54 o 
  -6   5   7      127.74      348.10    200.26 o 
  -4   5   7       86.45       84.78    186.30 o 
  -2   5   7      157.40      -41.73    190.35 o 
   0   5   7       25.91     -145.13    169.72 o 
   2   5   7       29.18       67.98    188.18 o 
   4   5   7     1317.70     1501.22    219.98 o 
   6   5   7      535.11      737.69    321.85 o 
   8   5   7       11.35      -15.02    285.30 o 
 -22   0   8      563.70      738.96    403.87 o 
 -20   0   8     2045.49     2092.86    485.61 o 
 -18   0   8     4823.16     4628.39    373.09 o 
 -16   0   8       28.23       65.67    187.21 o 
 -14   0   8      227.66      329.44    163.03 o 
 -12   0   8     5553.67     5606.88    326.09 o 
 -10   0   8      933.06      927.14    171.19 o 
  -8   0   8      212.71      145.55    151.15 o 
  -4   0   8    19960.66    19534.95    338.12 o 
  -2   0   8    17195.56    16516.81    155.38 o 
   0   0   8      701.54      497.69    130.42 o 
   2   0   8      811.87      927.10    116.43 o 
   4   0   8    16261.07    16330.11    216.92 o 
   6   0   8    20878.44    22756.95    277.64 o 
   8   0   8     5770.81     5129.67    226.52 o 
  10   0   8       16.05       95.87    128.22 o 
  12   0   8     3892.85     3529.30    164.59 o 
  14   0   8      452.79      628.74    174.19 o 
  16   0   8    12578.12    11541.94    302.84 o 
  18   0   8     2019.19     2199.33    225.32 o 
  20   0   8      795.74      931.96    281.36 o 
  22   0   8      729.87      768.58    485.46 o 
 -21   1   8      507.64      396.53    225.48 o 
 -19   1   8       26.17      -92.16    231.71 o 
 -17   1   8     1140.87     1436.91    208.97 o 
 -15   1   8     1471.54     1643.14    144.88 o 
 -13   1   8     3197.90     3499.13    136.47 o 
 -11   1   8       59.46      -42.12     83.43 o 
  -9   1   8    14000.43    14682.91    161.82 o 
  -7   1   8     4490.59     4437.94     81.96 o 
  -5   1   8     3028.38     3056.19     79.97 o 
  -3   1   8     2683.23     3037.08    192.95 o 
  -1   1   8     4429.63     4717.77    109.04 o 
   1   1   8      108.88      149.49     46.62 o 
   3   1   8    17104.77    16380.18    234.45 o 
   5   1   8     3198.42     3009.08     65.59 o 
   7   1   8     8527.76     9031.20    101.81 o 
   9   1   8      171.42      179.09     69.96 o 
  11   1   8       30.31       82.16     85.12 o 
  13   1   8     1888.12     1767.46    110.75 o 
  15   1   8     1110.64     1314.25    124.69 o 
  17   1   8      742.80      777.50    157.46 o 
  19   1   8      181.05      198.12    179.02 o 
  21   1   8      982.67      815.39    220.40 o 
 -20   2   8      171.59      239.63    361.83 o 
 -18   2   8       16.78      118.02    189.17 o 
 -16   2   8        9.91     -101.20    163.41 o 
 -14   2   8     3010.32     3545.32    460.45 o 
 -12   2   8     4358.13     4381.02    194.58 o 
 -10   2   8      728.97      820.73    104.96 o 
  -8   2   8     1930.50     1999.26    101.63 o 
  -6   2   8     1533.80     1422.45     74.86 o 
  -4   2   8    14133.36    13270.22    265.76 o 
  -2   2   8    25002.17    28225.49    199.07 o 
   2   2   8    16296.27    16080.88    148.07 o 
   4   2   8      866.76      908.85     61.76 o 
   6   2   8    12086.01    12475.91    133.45 o 
   8   2   8     4742.67     4608.56     96.28 o 
  10   2   8     2107.73     1882.34    114.50 o 
  12   2   8      180.02       62.91    104.06 o 
  14   2   8        2.59        3.28    129.85 o 
  16   2   8      154.46       24.99    132.20 o 
  18   2   8      199.10       66.82    132.36 o 
  20   2   8     1732.48     1764.21    205.41 o 
 -19   3   8     1197.18     1690.04    267.87 o 
 -17   3   8     1861.54     2171.36    243.91 o 
 -15   3   8        0.54       20.84    181.30 o 
 -13   3   8      177.57      152.45    171.55 o 
 -11   3   8     2164.96     1881.28    147.05 o 
  -9   3   8       31.68      -87.39    124.50 o 
  -7   3   8     6656.27     6619.20    169.67 o 
  -5   3   8     1370.58     1394.53    132.65 o 
  -3   3   8      372.46      475.83     94.35 o 
  -1   3   8      458.42      444.19     88.88 o 
   1   3   8       84.21       29.92     83.33 o 
   3   3   8      672.00      745.89     91.03 o 
   5   3   8        1.32      -11.82     90.09 o 
   7   3   8     1510.56     1403.77    104.57 o 
   9   3   8     4859.08     4758.66    150.79 o 
  11   3   8      324.92      251.84    136.78 o 
  13   3   8        0.34      -62.80    133.97 o 
  15   3   8      330.21      301.10    170.30 o 
  17   3   8      797.11      753.11    233.62 o 
 -14   4   8      322.52      237.13    226.94 o 
 -12   4   8      659.91      728.79    187.78 o 
 -10   4   8       93.68       67.07    140.79 o 
  -8   4   8      305.93      262.66    152.70 o 
  -6   4   8     1912.52     1955.21    169.75 o 
  -4   4   8      267.57      162.14    129.59 o 
  -2   4   8        1.54      -14.23    131.23 o 
   0   4   8      120.74      -10.31    147.09 o 
   2   4   8       89.17       92.82    134.38 o 
   4   4   8      590.57      490.85    126.33 o 
   6   4   8     2007.23     2167.48    160.12 o 
   8   4   8     2974.74     3152.51    210.26 o 
  10   4   8      333.89      358.94    153.18 o 
  12   4   8      127.26      116.12    153.55 o 
  14   4   8       26.58      -80.06    179.69 o 
  -9   5   8      228.89       41.86    192.44 o 
  -7   5   8      224.22      406.22    321.69 o 
  -5   5   8      100.76      356.06    204.57 o 
  -3   5   8     1935.31     1921.91    204.79 o 
  -1   5   8      107.21      126.07    206.65 o 
   1   5   8      169.06      127.91    193.24 o 
   3   5   8     2348.21     2145.64    222.77 o 
   5   5   8      182.81      128.59    219.34 o 
   7   5   8     1689.78     1210.65    574.35 o 
   9   5   8      792.55      271.64    676.21 o 
 -22   1   9        2.30     -187.04    250.69 o 
 -20   1   9        4.88      -33.97    221.96 o 
 -18   1   9      530.50      502.19    191.10 o 
 -16   1   9      981.21      975.85    130.34 o 
 -14   1   9     2932.96     3001.80    137.91 o 
 -12   1   9     1371.28     1518.63    101.69 o 
  -8   1   9       51.22      -15.13     78.40 o 
  -6   1   9      805.40      799.07     69.74 o 
  -4   1   9     1075.36     1180.80     64.26 o 
  -2   1   9      738.29      836.40     63.56 o 
   0   1   9    53263.98    55428.73    198.08 o 
   2   1   9       75.94       77.03     43.98 o 
   4   1   9      275.22      270.11     51.16 o 
   6   1   9     7583.43     7678.04    144.90 o 
   8   1   9     3208.01     3454.32     82.36 o 
  10   1   9     2410.60     2334.45     89.73 o 
  12   1   9       58.54      187.15    102.71 o 
  14   1   9       12.71       95.94    106.27 o 
  16   1   9     1216.24     1135.80    182.11 o 
  18   1   9      554.24      548.76    157.24 o 
  20   1   9     1125.69     1260.95    200.35 o 
  22   1   9      174.29      423.56    222.98 o 
 -21   2   9       21.03      150.87    282.74 o 
 -19   2   9       13.50      112.10    189.26 o 
 -17   2   9      687.76      708.64    261.01 o 
 -15   2   9      160.22      205.15    164.91 o 
 -13   2   9      522.91      539.09    184.94 o 
 -11   2   9     8469.33     8031.99    165.69 o 
  -9   2   9      258.33      378.96    111.53 o 
  -7   2   9        1.46      161.38     96.24 o 
  -5   2   9     1466.30     1374.62     84.26 o 
  -3   2   9      489.92      612.63     87.26 o 
  -1   2   9      304.24      256.45     52.71 o 
   1   2   9     1434.10     1443.48     67.88 o 
   3   2   9      268.55      174.30     65.77 o 
   5   2   9       38.61       62.67     62.62 o 
   7   2   9       12.31      -16.34     70.47 o 
   9   2   9        0.26      -31.97     88.24 o 
  11   2   9        9.59       -4.32    108.83 o 
  13   2   9      416.70      461.55    124.22 o 
  15   2   9      378.57      331.44    125.42 o 
  17   2   9      514.58      488.71    131.55 o 
  19   2   9        1.82      201.40    166.81 o 
 -18   3   9     2830.51     2728.88    316.70 o 
 -16   3   9      741.19      673.07    192.99 o 
 -14   3   9        1.11       27.75    168.65 o 
 -12   3   9      805.99      867.71    152.96 o 
 -10   3   9      304.52      531.26    131.98 o 
  -8   3   9      233.22      105.16    125.80 o 
  -6   3   9       25.21      -64.92    125.84 o 
  -4   3   9     5093.90     5325.45    192.02 o 
  -2   3   9     1336.45     1196.57     96.82 o 
   0   3   9        6.94       51.16     85.40 o 
   2   3   9     1678.41     1738.64     94.01 o 
   4   3   9      194.95      188.31     82.73 o 
   6   3   9     3123.72     3049.20    120.02 o 
   8   3   9     2423.16     2447.36    124.94 o 
  10   3   9      757.10      816.82    128.37 o 
  12   3   9       62.33      124.97    122.86 o 
  14   3   9      749.41      431.08    164.48 o 
  16   3   9       10.44      103.09    175.88 o 
  18   3   9      674.30      568.66    223.85 o 
 -15   4   9      267.09      223.17    183.54 o 
 -13   4   9       17.30       29.01    187.14 o 
 -11   4   9        2.65      -34.92    163.10 o 
  -9   4   9      440.47      628.34    166.58 o 
  -7   4   9     2931.61     3131.62    259.07 o 
  -5   4   9      778.89      782.61    219.57 o 
  -3   4   9     2428.13     2437.98    146.96 o 
  -1   4   9       16.01      146.60    112.31 o 
   1   4   9       18.42       96.61    155.46 o 
   3   4   9       48.52     -142.73    142.73 o 
   5   4   9      274.43      230.88    121.00 o 
   7   4   9     4045.15     4327.77    190.97 o 
   9   4   9      438.34      402.56    195.62 o 
  11   4   9      262.20       67.85    176.39 o 
  13   4   9     1545.29     1440.71    190.43 o 
  15   4   9       80.01     -261.53    274.42 o 
  -8   5   9      991.76      812.58    269.32 o 
  -6   5   9      197.12      128.81    207.72 o 
  -4   5   9      610.04      515.80    210.74 o 
  -2   5   9      611.65      590.59    188.38 o 
   0   5   9      496.40      427.43    200.99 o 
   2   5   9      586.57      545.64    209.37 o 
   4   5   9      264.05      393.57    202.79 o 
   6   5   9       95.39      500.38    228.52 o 
   8   5   9     1406.98      456.99    980.65 o 
 -22   0  10       15.40      -43.18    419.81 o 
 -20   0  10     2910.22     3377.55    400.09 o 
 -18   0  10     1405.59     1357.87    366.76 o 
 -16   0  10     7916.39     8474.54    379.85 o 
 -14   0  10      134.03      -67.37    204.61 o 
 -12   0  10       40.89      -56.78    204.71 o 
  -8   0  10        1.87      -59.17    182.32 o 
  -6   0  10    23013.64    22866.93    365.78 o 
  -4   0  10     3747.12     4513.09    307.77 o 
  -2   0  10      903.70      612.82    296.85 o 
   0   0  10     7691.99     6858.00    205.04 o 
   4   0  10    70917.55    74452.34    524.15 o 
   6   0  10     2262.21     2590.75    140.90 o 
   8   0  10      267.64      320.96    120.68 o 
  10   0  10      397.97      560.26    140.99 o 
  12   0  10       58.07     -101.31    188.72 o 
  14   0  10    21039.83    20079.34    366.57 o 
  16   0  10    12269.75    13260.94    943.92 o 
  18   0  10      554.75      484.75    218.04 o 
  20   0  10     1807.10     1874.81    248.36 o 
  22   0  10        1.05      807.64    455.00 o 
 -19   1  10       66.97      -49.04    187.44 o 
 -17   1  10     1057.45     1230.05    310.72 o 
 -15   1  10     1740.02     2014.73    210.01 o 
 -13   1  10     1455.28     1562.41    101.75 o 
 -11   1  10      597.64      666.26     96.83 o 
  -9   1  10     2313.08     2402.89     93.23 o 
  -7   1  10        0.28       21.47     74.98 o 
  -5   1  10     3976.27     4162.98    118.56 o 
  -3   1  10      279.13      189.05     64.11 o 
   1   1  10     9031.11     8975.30    103.20 o 
   5   1  10      163.99      143.25     54.31 o 
   7   1  10      688.01      596.74     64.90 o 
   9   1  10     1896.11     1884.80     75.06 o 
  11   1  10     3113.30     3182.46    117.91 o 
  13   1  10     3543.83     3933.16    155.95 o 
  15   1  10       25.31      -18.10    116.33 o 
  17   1  10      798.63      713.02    164.48 o 
  19   1  10      631.23     1073.32    182.87 o 
  21   1  10        0.42     -105.67    204.68 o 
 -20   2  10        4.43      305.19    239.82 o 
 -18   2  10     1129.56     1373.60    293.87 o 
 -16   2  10      237.15       47.00    173.72 o 
 -14   2  10      565.01      508.82    253.77 o 
 -12   2  10     1007.75     1399.17    240.80 o 
 -10   2  10     1659.61     1736.86    127.85 o 
  -8   2  10     1818.38     1702.77    113.75 o 
  -6   2  10      991.38      959.96     79.34 o 
  -4   2  10     8771.77     8866.89    130.79 o 
  -2   2  10      140.25      109.62     70.75 o 
   0   2  10     2236.13     2338.37     68.82 o 
   2   2  10    34764.52    35370.44    187.62 o 
   4   2  10     4772.03     5020.78     93.43 o 
   6   2  10     3349.13     3417.31     97.40 o 
   8   2  10       83.57       88.52     78.45 o 
  10   2  10       19.42      -41.83     96.06 o 
  12   2  10     2996.21     3109.71    145.47 o 
  14   2  10      319.80      292.26    111.33 o 
  16   2  10        0.25      -40.55    125.42 o 
  18   2  10        3.13     -124.59    156.45 o 
  20   2  10        1.31       57.47    175.32 o 
 -17   3  10      345.46      155.18    207.61 o 
 -15   3  10      400.23      512.63    198.43 o 
 -13   3  10     1637.74     1893.89    181.65 o 
 -11   3  10        0.29      -72.44    124.60 o 
  -9   3  10     2096.68     2272.43    167.22 o 
  -7   3  10       90.40       39.25    128.66 o 
  -5   3  10       49.89      -38.97    114.51 o 
  -3   3  10     5819.11     5798.62    159.04 o 
  -1   3  10     1841.67     1869.03    104.22 o 
   1   3  10      267.31      310.79     89.20 o 
   3   3  10     1742.76     1653.10     99.54 o 
   5   3  10     3103.24     3119.15    115.95 o 
   7   3  10       39.02       33.19    100.48 o 
   9   3  10      125.69       67.19    122.97 o 
  11   3  10     5971.56     5501.38    201.16 o 
  13   3  10       17.76      -81.02    140.09 o 
  15   3  10       98.50      156.49    176.44 o 
  17   3  10     2155.91     2643.52    239.67 o 
 -14   4  10       55.15      226.17    208.31 o 
 -12   4  10       20.62      -96.97    210.95 o 
 -10   4  10     4272.81     4118.88    242.96 o 
  -8   4  10       65.26      105.08    160.02 o 
  -6   4  10      291.50       37.33    171.18 o 
  -4   4  10     1633.80     1546.54    247.10 o 
  -2   4  10      153.11      172.07    128.29 o 
   0   4  10      180.20      214.81    134.95 o 
   2   4  10      707.79      838.63    159.52 o 
   4   4  10     1557.76     1514.31    140.51 o 
   6   4  10     4084.62     4282.43    179.37 o 
   8   4  10      272.95      238.17    184.75 o 
  10   4  10       65.79     -195.57    195.57 o 
  12   4  10      396.58      469.60    166.88 o 
  14   4  10     2326.65     1678.58    449.01 o 
  -7   5  10        0.36      310.95    223.63 o 
  -3   5  10      515.57      395.68    201.25 o 
  -1   5  10     1479.89     1411.79    187.50 o 
   1   5  10      114.40      222.43    195.39 o 
   3   5  10        5.13      -57.04    214.73 o 
   5   5  10       15.65      -63.16    248.64 o 
   7   5  10      716.05     1349.20    419.88 o 
 -20   1  11       67.25      115.88    216.23 o 
 -18   1  11      998.94     1020.62    241.68 o 
 -16   1  11      117.88       17.51    152.34 o 
 -14   1  11      283.88      280.91    113.50 o 
 -12   1  11     6048.79     6655.09    169.11 o 
 -10   1  11     1217.77     1144.34     88.41 o 
  -8   1  11       88.49      103.02     78.33 o 
  -6   1  11      474.53      373.44     72.78 o 
  -2   1  11    15571.95    14645.44    148.27 o 
   0   1  11     9988.54     9998.00    148.88 o 
   2   1  11      211.64      188.36     48.45 o 
   4   1  11     1568.68     1598.20     66.18 o 
   6   1  11      418.19      331.42     66.42 o 
   8   1  11        0.03       -3.32     58.21 o 
  10   1  11     1588.45     1700.23    101.50 o 
  12   1  11       29.44       74.33     97.18 o 
  14   1  11     5268.04     5214.35    169.95 o 
  16   1  11       76.73      253.36    151.31 o 
  18   1  11      130.80       22.16    172.45 o 
  20   1  11       92.16      140.73    200.61 o 
 -19   2  11       17.28       50.05    201.99 o 
 -17   2  11        0.15       60.91    177.94 o 
 -15   2  11      230.64      422.33    139.30 o 
 -13   2  11      314.76      271.31    151.75 o 
 -11   2  11       72.67      -14.09    144.62 o 
  -9   2  11     3095.74     2962.56    135.79 o 
  -7   2  11       78.59      208.60    101.15 o 
  -5   2  11     3961.34     3619.98    110.76 o 
  -3   2  11    13507.57    13602.08    249.67 o 
  -1   2  11     3348.60     3847.92     90.73 o 
   1   2  11     1616.76     1546.66     70.83 o 
   3   2  11     1910.83     2093.20     73.39 o 
   5   2  11     2542.31     2640.26     99.52 o 
   7   2  11     7957.72     7821.96    115.80 o 
   9   2  11      565.48      438.48     95.25 o 
  11   2  11      859.76      894.88    136.53 o 
  13   2  11      876.13      847.10    143.53 o 
  15   2  11       62.62       72.71    138.60 o 
  17   2  11      167.25       46.90    151.65 o 
  19   2  11      350.39      458.58    179.05 o 
 -18   3  11      137.98      697.37    356.78 o 
 -16   3  11      377.88      438.99    213.69 o 
 -14   3  11      288.46      219.48    182.32 o 
 -12   3  11      133.09      212.11    141.53 o 
 -10   3  11     1544.97     1496.74    144.09 o 
  -8   3  11      406.44      333.55    138.40 o 
  -6   3  11      173.59      420.86    187.40 o 
  -4   3  11      614.55      494.29    132.52 o 
  -2   3  11     1004.32      959.71    114.36 o 
   0   3  11      112.74      136.17     85.49 o 
   2   3  11       12.29      145.62     87.70 o 
   4   3  11     5370.01     5747.32    123.34 o 
   6   3  11     2564.22     2520.04    123.98 o 
   8   3  11     1811.54     1642.61    140.63 o 
  10   3  11      163.26      165.49    130.25 o 
  12   3  11      107.63       -8.30    138.47 o 
  14   3  11      479.23      407.86    164.20 o 
  16   3  11     1206.28     1052.56    177.05 o 
  18   3  11      276.57      351.65    222.27 o 
 -13   4  11      185.41      111.71    227.64 o 
 -11   4  11     4221.80     4612.54    257.23 o 
  -9   4  11      175.73      101.47    160.90 o 
  -7   4  11       97.48      123.16    181.23 o 
  -5   4  11     1130.99      804.52    160.87 o 
  -3   4  11       82.59      334.20    137.75 o 
  -1   4  11      221.09      199.98    120.15 o 
   1   4  11      764.36      625.64    138.99 o 
   3   4  11        3.46       36.77    152.84 o 
   5   4  11      421.28      361.76    133.75 o 
   7   4  11     1998.58     2203.60    199.59 o 
   9   4  11       43.25       94.84    187.87 o 
  11   4  11     1745.59     2100.57    221.03 o 
  13   4  11      131.83      281.06    209.68 o 
  -8   5  11      166.33       59.18    335.86 o 
  -6   5  11      200.43      607.31    425.12 o 
  -4   5  11     1076.08     1151.62    246.26 o 
  -2   5  11      980.00     1134.43    193.45 o 
   0   5  11        0.15       51.43    173.43 o 
   2   5  11      678.28      804.03    212.12 o 
   4   5  11      464.76      470.06    223.71 o 
   6   5  11      579.00      634.18    377.77 o 
 -20   0  12     2351.45     2160.18    325.63 o 
 -18   0  12      112.80       16.30    216.61 o 
 -16   0  12     1242.60     1453.29    444.35 o 
 -14   0  12      207.37     -236.71    534.99 o 
 -12   0  12      273.90      371.87    282.30 o 
 -10   0  12      749.03      762.27    261.55 o 
  -4   0  12     1088.35      836.49     95.02 o 
   0   0  12     2883.70     3035.12    201.86 o 
   2   0  12     2169.84     1871.92    176.94 o 
   4   0  12     7968.29     8705.97    192.78 o 
   6   0  12    12635.38    12159.07    230.98 o 
   8   0  12     2344.14     2578.98    154.77 o 
  10   0  12     4877.50     5203.11    269.56 o 
  12   0  12       76.66      129.82    152.61 o 
  14   0  12     4917.23     4594.27    230.66 o 
  16   0  12     1057.23     1183.71    190.14 o 
  18   0  12       72.98      -48.64    246.29 o 
  20   0  12     1400.19     2113.35    420.34 o 
 -21   1  12     1076.95     1182.77    661.75 o 
 -19   1  12      814.09     1279.12    461.61 o 
 -17   1  12      948.32     1171.52    896.21 o 
 -15   1  12      246.64      127.57    172.64 o 
 -13   1  12        1.78      109.66    106.76 o 
 -11   1  12       22.41      -32.60     84.73 o 
  -9   1  12     4290.00     3773.48    115.98 o 
  -7   1  12     6702.16     6306.78    144.54 o 
  -5   1  12     2392.10     2386.27    141.30 o 
  -3   1  12     5175.60     5578.74    112.51 o 
  -1   1  12     1712.30     1494.82     88.41 o 
   1   1  12     4089.02     3879.67     80.46 o 
   5   1  12     2875.52     2713.42     80.29 o 
   7   1  12     1244.93     1350.28     72.80 o 
   9   1  12     1706.18     1718.45    146.32 o 
  11   1  12     4411.74     3927.08    140.29 o 
  13   1  12     3866.39     3829.33    148.94 o 
  15   1  12       97.54      110.92    126.10 o 
  17   1  12        9.88      108.22    169.95 o 
  19   1  12        0.76      134.65    207.15 o 
  21   1  12     1088.80     1142.12    246.67 o 
 -20   2  12       17.57      188.69    257.66 o 
 -18   2  12      127.38     -141.28    290.75 o 
 -16   2  12     1519.56     1510.45    325.66 o 
 -14   2  12      257.59      123.28    163.99 o 
 -12   2  12     7927.27     7520.21    222.80 o 
 -10   2  12     5777.92     5529.44    177.23 o 
  -8   2  12      170.88      196.42    101.87 o 
  -6   2  12      887.55      979.69     87.97 o 
  -4   2  12      255.42      262.87     84.68 o 
  -2   2  12    42795.17    44559.48    246.37 o 
   0   2  12     3400.85     3344.46     83.11 o 
   2   2  12       55.90       80.85     63.07 o 
   4   2  12        0.19       57.02     65.14 o 
   6   2  12     3895.64     3935.89    100.40 o 
   8   2  12     5393.20     5264.46    110.34 o 
  10   2  12     3318.08     3307.01    123.91 o 
  12   2  12     1264.40     1454.44    171.22 o 
  14   2  12      741.70      636.43    152.76 o 
  16   2  12     1370.23     1271.99    173.31 o 
  18   2  12     1114.31     1286.28    194.84 o 
  20   2  12      178.92       85.08    182.65 o 
 -17   3  12     1356.01     1112.86    225.22 o 
 -15   3  12      123.88      124.27    197.93 o 
 -13   3  12       82.51       85.72    157.89 o 
 -11   3  12     1770.00     1647.96    179.56 o 
  -9   3  12      717.80      609.15    130.24 o 
  -7   3  12     2214.24     2289.59    164.88 o 
  -5   3  12        4.28       27.60    124.12 o 
  -3   3  12     2274.04     2238.96    141.14 o 
  -1   3  12       12.31      -13.04     84.03 o 
   1   3  12     1284.42     1277.50     86.45 o 
   3   3  12     2310.43     2393.05    110.15 o 
   5   3  12     1288.62     1354.82    116.26 o 
   7   3  12      142.11      152.28    106.64 o 
   9   3  12      920.55      714.08    136.60 o 
  11   3  12      824.38      945.70    135.75 o 
  13   3  12     1282.39     1035.34    174.29 o 
  15   3  12       91.41       59.39    166.31 o 
  17   3  12       82.19      149.47    207.55 o 
 -14   4  12      334.95      428.53    226.67 o 
 -12   4  12        2.47       46.32    186.25 o 
 -10   4  12      348.57      443.98    176.46 o 
  -8   4  12     1115.86     1093.80    240.36 o 
  -6   4  12       57.69      156.16    172.90 o 
  -4   4  12     1256.46      926.93    160.94 o 
  -2   4  12      969.22      758.02    131.32 o 
   0   4  12       28.13       36.93    140.10 o 
   2   4  12      184.69      202.11    136.08 o 
   4   4  12        9.21      208.07    198.81 o 
   6   4  12       12.42       51.56    153.60 o 
   8   4  12      368.44      273.51    259.74 o 
  10   4  12      590.61      449.87    294.16 o 
  12   4  12       52.57     -172.63    220.12 o 
  14   4  12        1.27      260.92    281.09 o 
  -7   5  12       72.15       52.91    181.12 o 
  -5   5  12        9.53       88.45    246.98 o 
  -3   5  12      351.37      467.70    249.48 o 
  -1   5  12       36.88      -39.39    194.53 o 
   1   5  12        0.11     -195.50    196.81 o 
   3   5  12      172.32      158.12    212.44 o 
   5   5  12      407.53      463.48    269.97 o 
   7   5  12       82.34      686.10    507.78 o 
 -20   1  13      123.56     -219.04    219.04 o 
 -18   1  13      495.59      257.29    403.47 o 
 -16   1  13      281.16      159.85    146.89 o 
 -14   1  13      403.11      413.35    139.15 o 
 -12   1  13      567.02      562.49     94.43 o 
 -10   1  13        1.54       45.88     95.73 o 
  -6   1  13      808.67      881.92     97.42 o 
  -4   1  13     2087.63     2213.02     89.34 o 
  -2   1  13     6100.11     5194.16    260.38 o 
   0   1  13     1662.76     1780.98     68.14 o 
   2   1  13    11704.81    12232.36    110.68 o 
   4   1  13     1379.20     1503.67     71.08 o 
   6   1  13        6.77       46.21     62.39 o 
   8   1  13     1331.08     1365.74     86.67 o 
  10   1  13        0.12      -32.50     96.45 o 
  14   1  13     4016.77     4478.85    165.10 o 
  16   1  13      166.89      117.77    128.71 o 
  18   1  13       82.36      101.20    200.30 o 
  20   1  13       44.08     -168.34    230.94 o 
 -19   2  13      149.65      213.94    304.45 o 
 -17   2  13      523.22      502.41    192.77 o 
 -15   2  13      968.52     1042.38    210.04 o 
 -13   2  13      131.28       32.74    151.86 o 
 -11   2  13     1185.04     1168.58    224.20 o 
  -9   2  13      728.54      664.76    125.43 o 
  -7   2  13       70.73        9.58    100.31 o 
  -5   2  13     1542.43     1501.61     94.36 o 
  -3   2  13     3772.20     3999.40    182.76 o 
  -1   2  13      409.05      552.57     79.63 o 
   1   2  13      299.43      246.87     65.61 o 
   3   2  13     4828.53     4838.61     98.39 o 
   5   2  13       22.62       34.95     78.75 o 
   7   2  13     5888.76     5850.45    114.41 o 
   9   2  13     2330.87     2474.80    116.21 o 
  11   2  13      514.82      459.09    123.99 o 
  13   2  13     1615.79     1427.39    162.27 o 
  15   2  13       12.59      211.01    161.50 o 
  17   2  13       79.98      154.22    170.33 o 
  19   2  13        5.14      144.39    259.92 o 
 -18   3  13     1038.55      773.42    355.12 o 
 -16   3  13       61.92       18.82    209.84 o 
 -14   3  13       22.18     -133.99    164.28 o 
 -12   3  13      173.77      136.64    147.21 o 
 -10   3  13      859.39      698.55    133.85 o 
  -8   3  13     2208.50     2156.75    162.39 o 
  -6   3  13      483.43      381.27    123.99 o 
  -4   3  13     1890.81     2042.40    140.89 o 
  -2   3  13      172.91      128.43    101.00 o 
   0   3  13     1851.49     1755.84    105.37 o 
   2   3  13     1630.86     1745.45    107.08 o 
   4   3  13       18.21      -77.50     89.85 o 
   6   3  13       88.77       68.41    104.87 o 
   8   3  13     1796.18     1687.76    140.60 o 
  10   3  13     1781.30     1738.66    141.72 o 
  12   3  13      137.93       61.32    137.65 o 
  14   3  13     1972.12     1517.16    204.60 o 
  16   3  13      547.15      483.89    201.31 o 
 -13   4  13      237.56      362.30    237.90 o 
 -11   4  13      191.07      267.92    190.01 o 
  -9   4  13      214.36      -49.81    158.98 o 
  -7   4  13      865.84      806.08    173.38 o 
  -5   4  13      140.29      109.86    182.96 o 
  -3   4  13        5.22      -60.67    143.03 o 
  -1   4  13      435.18      479.32    131.92 o 
   1   4  13        2.18      -11.59    146.93 o 
   3   4  13      379.40      388.46    140.98 o 
   5   4  13      736.15      873.37    154.15 o 
   7   4  13      113.72       -8.18    177.87 o 
   9   4  13        0.76     -180.18    180.18 o 
  11   4  13      104.42      -81.60    213.47 o 
  13   4  13      882.64      532.05    236.25 o 
  -6   5  13       54.80       74.67    211.28 o 
  -4   5  13        0.89     -134.62    233.38 o 
  -2   5  13     1200.73     1326.37    219.66 o 
   0   5  13      707.98      883.92    209.72 o 
   2   5  13      394.92      430.54    213.62 o 
   4   5  13       37.67     -208.70    211.87 o 
   6   5  13       10.30      394.22    384.63 o 
 -20   0  14      317.09       64.78    351.07 o 
 -18   0  14     2508.35     3475.39   1372.21 o 
 -16   0  14     1365.72      639.80    471.16 o 
 -14   0  14      516.53      363.89    353.49 o 
 -10   0  14     3572.26     3068.83    327.46 o 
  -8   0  14     3430.99     2976.91    311.47 o 
  -6   0  14       17.95       67.80    103.99 o 
  -4   0  14     1843.51     1747.40    123.65 o 
  -2   0  14     7056.84     7218.76    131.48 o 
   0   0  14    11283.55    11665.87    300.01 o 
   4   0  14      307.00      271.92    153.55 o 
   6   0  14    12694.30    13569.16    269.32 o 
   8   0  14      175.35      236.59    121.10 o 
  10   0  14     1820.54     1605.01    151.89 o 
  12   0  14     5998.18     6041.97    225.45 o 
  14   0  14      215.36      290.22    199.49 o 
  16   0  14     3350.66     3314.28    232.10 o 
  18   0  14      449.88      546.93    223.56 o 
  20   0  14     1504.07     1697.56    302.37 o 
 -21   1  14      385.58      424.91    258.70 o 
 -19   1  14        1.38      -25.99    202.93 o 
 -17   1  14      194.70      204.94    180.25 o 
 -15   1  14      891.42      948.15    341.89 o 
 -13   1  14    10593.91    11475.67    291.67 o 
 -11   1  14      292.70      274.99     96.56 o 
  -9   1  14       78.67       89.82     99.74 o 
  -7   1  14      775.42      617.56    111.27 o 
  -5   1  14       54.98      109.12     92.80 o 
  -3   1  14    22198.21    22975.15    203.72 o 
  -1   1  14      135.91       78.44     78.24 o 
   1   1  14     2065.26     2272.98     78.16 o 
   3   1  14      119.21       26.36     99.72 o 
   5   1  14     7416.07     7367.13    106.66 o 
   7   1  14     1490.52     1298.61     77.66 o 
   9   1  14     1962.11     1829.06    100.98 o 
  11   1  14     1860.22     1904.65    136.15 o 
  13   1  14       80.58      159.67    129.45 o 
  15   1  14     5409.51     5266.98    188.67 o 
  17   1  14     1108.30     1148.25    303.64 o 
  19   1  14     1357.66     1362.63    221.54 o 
  21   1  14      819.07      723.88    232.63 o 
 -18   2  14      475.63      381.37    473.04 o 
 -16   2  14       10.99      259.01    184.94 o 
 -14   2  14     4593.41     3877.51    474.70 o 
 -12   2  14     1183.36     1008.30    288.36 o 
 -10   2  14     1814.09     1998.69    177.52 o 
  -8   2  14     1089.43     1171.13    185.20 o 
  -6   2  14     3460.59     3365.89    110.78 o 
  -4   2  14      448.59      461.24    102.23 o 
  -2   2  14     5019.93     5030.94    124.32 o 
   0   2  14       33.54       77.78     88.06 o 
   2   2  14     3774.82     3548.30     89.03 o 
   4   2  14     1287.54     1380.24     83.42 o 
   6   2  14       22.70       44.47     92.37 o 
   8   2  14     1283.92     1365.22    106.08 o 
  10   2  14       63.40      194.77    106.10 o 
  12   2  14      152.47      275.93    145.11 o 
  14   2  14     2968.17     2914.54    187.06 o 
  16   2  14      219.27       75.74    174.88 o 
  18   2  14        8.48      -65.50    185.20 o 
 -17   3  14        5.03     -118.27    225.18 o 
 -15   3  14      450.23      475.25    186.37 o 
 -13   3  14      307.87      160.29    152.71 o 
 -11   3  14      492.47      207.25    148.33 o 
  -9   3  14      142.21      129.09    125.31 o 
  -7   3  14     4589.20     5005.85    202.53 o 
  -5   3  14     2340.21     2347.83    166.03 o 
  -3   3  14     1610.56     1648.61    151.85 o 
  -1   3  14     1331.45     1439.43    106.01 o 
   1   3  14     2056.83     2144.28    103.12 o 
   3   3  14      135.57       69.10     95.02 o 
   5   3  14    17938.13    16938.25    202.79 o 
   7   3  14     4171.03     4617.38    142.65 o 
   9   3  14     1018.59     1116.22    138.17 o 
  11   3  14        4.85       23.11    131.51 o 
  13   3  14      116.14      -35.21    168.48 o 
  15   3  14      154.13      223.72    204.99 o 
  17   3  14     1605.36     1645.34    584.31 o 
 -12   4  14       29.67        1.10    216.79 o 
 -10   4  14      278.20      213.69    177.62 o 
  -8   4  14     2301.70     1927.09    373.08 o 
  -6   4  14      142.32      132.77    201.99 o 
  -4   4  14       13.58       -6.36    158.51 o 
  -2   4  14       43.37      145.29    139.55 o 
   0   4  14      734.01      872.30    181.62 o 
   2   4  14     1982.09     2105.32    186.48 o 
   4   4  14      675.98      617.95    143.29 o 
   6   4  14       13.97      -48.64    173.78 o 
   8   4  14      210.17      180.86    195.36 o 
  10   4  14       48.48      -76.48    199.99 o 
  -5   5  14        6.70       88.91    207.78 o 
  -3   5  14        0.85      241.95    233.30 o 
  -1   5  14       25.06     -146.13    199.38 o 
   1   5  14       98.94      -87.74    211.97 o 
   3   5  14       89.58       -4.53    200.15 o 
   5   5  14        0.29      265.48    352.64 o 
 -20   1  15       83.51      291.96    262.19 o 
 -18   1  15       26.39      -24.75    248.85 o 
 -16   1  15      841.95      794.71    396.76 o 
 -14   1  15      159.21      221.88    144.33 o 
 -12   1  15     2743.58     2570.30    246.85 o 
 -10   1  15        4.19      124.41    128.35 o 
  -8   1  15        6.40     -113.97    120.18 o 
  -6   1  15     1635.46     1734.30    116.40 o 
  -4   1  15      408.60      507.86     99.13 o 
  -2   1  15        0.04      -58.86     77.11 o 
   0   1  15      772.37      926.93     80.09 o 
   2   1  15        8.84       -3.87     72.23 o 
   4   1  15     3393.47     3632.03     98.25 o 
   6   1  15       12.63       44.68     71.07 o 
   8   1  15     1401.72     1488.57     90.34 o 
  10   1  15       95.88      114.06    118.62 o 
  12   1  15      516.44      488.36    140.61 o 
  14   1  15     3753.37     3432.99    176.42 o 
  16   1  15       96.83       14.97    139.54 o 
  18   1  15      132.11       73.87    196.73 o 
  20   1  15      101.46      -58.22    222.84 o 
 -19   2  15      413.73      271.23    736.14 o 
 -17   2  15       60.44       33.71    195.00 o 
 -15   2  15      324.04      166.40    146.61 o 
 -13   2  15      535.10      408.62    179.47 o 
 -11   2  15      550.10      554.24    132.72 o 
  -9   2  15       14.91       78.17    117.60 o 
  -7   2  15       24.56       77.10    108.98 o 
  -5   2  15     1432.24     1382.26    101.31 o 
  -3   2  15       67.23       77.75     84.75 o 
  -1   2  15     9703.40     9591.43    122.75 o 
   1   2  15     1505.82     1615.01     83.15 o 
   3   2  15      294.27      294.93     72.42 o 
   5   2  15      233.23      236.63     89.20 o 
   7   2  15      846.69      861.21     91.34 o 
   9   2  15      467.05      459.97    114.03 o 
  11   2  15     1633.56     1781.10    145.48 o 
  13   2  15      662.62      650.55    168.95 o 
  15   2  15       44.63      125.48    218.27 o 
  17   2  15        0.64      -98.67    197.61 o 
  19   2  15      462.45      493.50    225.82 o 
 -16   3  15        9.95     -161.88    190.55 o 
 -14   3  15       66.44       17.81    187.70 o 
 -12   3  15      442.49      330.85    171.73 o 
 -10   3  15      232.81      138.72    145.57 o 
  -8   3  15     4256.83     4778.55    198.86 o 
  -6   3  15      122.11       98.05    130.91 o 
  -4   3  15       95.94      160.68    128.43 o 
  -2   3  15     1112.97     1042.09    127.22 o 
   0   3  15      132.10       82.28     93.05 o 
   2   3  15       40.58       50.49    100.81 o 
   4   3  15     4537.11     4466.96    130.70 o 
   6   3  15     4484.61     4398.98    165.16 o 
   8   3  15      218.47      318.53    126.58 o 
  10   3  15       13.11      -53.26    142.10 o 
  12   3  15      453.36      790.72    190.45 o 
  14   3  15       95.20      121.05    199.55 o 
  16   3  15      565.85      681.41    212.60 o 
 -13   4  15      189.40      114.40    251.50 o 
 -11   4  15     1028.67     1035.25    212.54 o 
  -9   4  15     1649.57     1562.29    223.79 o 
  -7   4  15        2.89      234.41    194.99 o 
  -5   4  15       57.35      286.46    148.74 o 
  -3   4  15      513.89      387.52    149.20 o 
  -1   4  15       90.16      206.02    169.96 o 
   1   4  15     1732.52     1680.97    185.78 o 
   3   4  15      194.01      189.11    163.83 o 
   5   4  15      112.10      108.07    157.97 o 
   7   4  15      501.57      694.66    221.80 o 
   9   4  15      880.08      992.55    237.22 o 
  11   4  15      499.31      705.08    236.17 o 
  13   4  15      159.68       11.20    307.07 o 
  -4   5  15      594.48      650.14    315.19 o 
  -2   5  15      201.76      307.35    225.76 o 
   0   5  15        2.34      110.17    215.67 o 
   2   5  15       78.96      144.61    218.76 o 
   4   5  15      763.62      368.63    303.89 o 
 -18   0  16      125.83       27.99    263.09 o 
 -16   0  16      351.66      242.31    284.70 o 
 -14   0  16      528.22      526.24    286.31 o 
 -10   0  16      702.65      566.14    138.28 o 
  -8   0  16       68.35      284.62    158.95 o 
  -4   0  16     3892.75     3376.97    306.77 o 
  -2   0  16     6126.90     5750.25    119.84 o 
   0   0  16      458.64      400.70    155.96 o 
   2   0  16      136.46      101.56    234.31 o 
   4   0  16      910.02      709.55    156.79 o 
   6   0  16     6462.31     7903.69    672.60 o 
   8   0  16     5280.60     5308.83    318.86 o 
  10   0  16      490.76      555.95    165.38 o 
  12   0  16     2135.94     2029.01    196.64 o 
  14   0  16      140.16       23.68    178.82 o 
  16   0  16      154.41      105.50    198.90 o 
  18   0  16     1372.96     1692.67    387.15 o 
  20   0  16     1044.79      906.33    256.79 o 
 -19   1  16     1447.04     1461.84   1238.64 o 
 -17   1  16     1870.44     2053.64    571.71 o 
 -15   1  16       79.66       45.54    167.09 o 
 -13   1  16      110.14      -58.81    133.65 o 
 -11   1  16     4896.22     5406.90    174.45 o 
  -9   1  16     1023.56      885.11    210.88 o 
  -7   1  16     2808.54     2767.76    175.88 o 
  -5   1  16      717.44      776.94    101.52 o 
  -3   1  16      475.19      408.91    105.37 o 
  -1   1  16     1286.50     1392.43     99.01 o 
   1   1  16    12798.82    11530.48    150.38 o 
   3   1  16     7651.59     7757.94    122.85 o 
   5   1  16      438.78      351.08     81.19 o 
   7   1  16      492.92      610.82     86.65 o 
   9   1  16      620.34      699.51    107.32 o 
  11   1  16     1799.34     1787.07    145.12 o 
  13   1  16     6042.71     6513.27    194.16 o 
  15   1  16      583.73      854.78    165.69 o 
  17   1  16      199.91      393.49    206.28 o 
  19   1  16      271.59      147.15    211.62 o 
 -18   2  16        6.22      193.42    268.47 o 
 -16   2  16      491.36      605.46    235.04 o 
 -14   2  16     1599.57     1339.29    275.06 o 
 -12   2  16     3270.02     3227.24    485.06 o 
 -10   2  16     5213.53     5322.01    248.51 o 
  -8   2  16      384.99      350.53    112.42 o 
  -6   2  16      296.29      232.27     93.62 o 
  -4   2  16     7148.41     6605.96    126.48 o 
  -2   2  16     1525.21     1704.13     97.81 o 
   0   2  16     1014.49      937.40     82.16 o 
   2   2  16     3626.59     3881.51     98.11 o 
   4   2  16     1149.48     1258.46     85.77 o 
   6   2  16     3124.31     2983.06    107.79 o 
   8   2  16      193.00       94.45     98.06 o 
  10   2  16     9145.87     8871.36    191.53 o 
  12   2  16     8516.01     7710.50    223.37 o 
  14   2  16     2104.73     1806.15    192.79 o 
  16   2  16     1456.20     1568.80    208.67 o 
  18   2  16      238.82      649.52    225.70 o 
 -17   3  16        8.09       26.16    247.32 o 
 -15   3  16        5.94       28.51    182.90 o 
 -13   3  16      476.00      241.26    176.66 o 
 -11   3  16      246.04      151.84    130.95 o 
  -9   3  16      212.80      382.61    128.15 o 
  -7   3  16     2450.19     2154.49    227.52 o 
  -5   3  16    13968.52    12249.40    245.63 o 
  -3   3  16     2426.55     2483.87    156.91 o 
  -1   3  16     1404.45     1609.43    118.46 o 
   1   3  16     3496.51     3521.55    133.14 o 
   3   3  16      520.05      444.60    118.48 o 
   5   3  16    16316.30    16881.80    243.69 o 
   7   3  16      294.86       60.23    194.33 o 
   9   3  16      845.74      716.16    153.71 o 
  11   3  16      805.24      820.46    178.11 o 
  13   3  16       11.13      107.26    230.70 o 
  15   3  16      160.27      -66.17    319.07 o 
 -12   4  16      251.18      455.21    217.53 o 
 -10   4  16      105.35       25.38    173.77 o 
  -8   4  16        8.44      -14.11    149.69 o 
  -6   4  16      182.22      100.22    148.21 o 
  -4   4  16       29.07       64.81    151.85 o 
  -2   4  16     1275.39     1351.57    169.50 o 
   0   4  16      365.45        9.62    184.15 o 
   2   4  16       39.51       73.62    181.52 o 
   4   4  16      231.19      267.21    183.92 o 
   6   4  16       46.48     -205.25    205.25 o 
   8   4  16     1431.17     1243.84    258.67 o 
  10   4  16        0.12     -249.32    319.46 o 
  12   4  16        8.40       32.01    240.90 o 
  -3   5  16      185.53       57.58    251.93 o 
  -1   5  16      737.52      880.98    216.55 o 
   1   5  16      180.33      217.58    223.90 o 
   3   5  16        3.44       94.79    221.74 o 
 -20   1  17        8.51     -317.32    317.32 o 
 -18   1  17       10.18      -24.97    378.81 o 
 -16   1  17      230.54      113.99    161.74 o 
 -14   1  17     1360.09     1252.20    307.82 o 
 -12   1  17      496.89      387.32    136.07 o 
 -10   1  17        0.45     -144.35    144.35 o 
  -8   1  17      278.47      405.20    124.58 o 
  -6   1  17     2545.89     2786.45    137.25 o 
  -4   1  17     5822.60     6241.86    153.34 o 
  -2   1  17     5557.61     6182.53    154.40 o 
   0   1  17      477.06      484.69     83.10 o 
   2   1  17     1687.08     1596.33    142.30 o 
   4   1  17     2577.40     2572.31     97.46 o 
   6   1  17       86.90       67.51     87.30 o 
   8   1  17       13.03      -42.85    103.08 o 
  10   1  17        3.66     -101.10    120.47 o 
  12   1  17     2747.53     2973.79    180.88 o 
  14   1  17     3054.03     3111.22    166.08 o 
  16   1  17      130.01       77.56    148.80 o 
  18   1  17       26.11       30.09    197.92 o 
  20   1  17      247.57      244.42    243.07 o 
 -19   2  17       94.48      105.00    357.53 o 
 -17   2  17        4.04       39.67    229.81 o 
 -15   2  17        4.86     -174.03    174.03 o 
 -13   2  17     2847.84     2780.47    631.55 o 
 -11   2  17     1221.59     1481.22    170.98 o 
  -9   2  17      616.74      734.11    159.31 o 
  -7   2  17      238.22      229.57    110.75 o 
  -5   2  17     1129.90     1120.53     85.29 o 
  -3   2  17     5174.69     4572.79    118.69 o 
  -1   2  17      112.69      183.84     84.81 o 
   1   2  17       26.53       89.28     85.30 o 
   3   2  17     3663.45     3625.00    111.90 o 
   5   2  17     1559.15     1880.59    117.36 o 
   7   2  17      264.97      293.98     93.28 o 
   9   2  17       76.80      -56.36    110.19 o 
  11   2  17      349.24      189.36    134.85 o 
  13   2  17      125.01       58.01    156.45 o 
  15   2  17     1312.77     1459.18    198.46 o 
  17   2  17      227.95      165.14    195.33 o 
 -16   3  17       36.10     -165.76    227.79 o 
 -14   3  17     1030.89      949.80    220.66 o 
 -12   3  17     1318.19     1193.57    419.46 o 
 -10   3  17      639.69      414.43    157.69 o 
  -6   3  17     1256.62     1108.28    146.88 o 
  -4   3  17     3239.43     3104.29    123.04 o 
  -2   3  17     1638.20     1840.79    140.84 o 
   0   3  17       68.70       -5.42    102.67 o 
   2   3  17       80.00       70.40    111.56 o 
   4   3  17     1235.66     1242.36    136.29 o 
   6   3  17      446.83      625.72    172.98 o 
   8   3  17      588.29      634.41    193.55 o 
  10   3  17     1222.69     1207.27    175.32 o 
  12   3  17      336.17      423.91    581.78 o 
  14   3  17        0.44     -240.55    240.55 o 
  16   3  17      467.60      199.88    395.06 o 
 -11   4  17      299.33      126.75    192.58 o 
  -9   4  17       37.17       35.93    192.85 o 
  -7   4  17      185.53      130.19    206.61 o 
  -5   4  17      617.90      683.37    157.84 o 
  -3   4  17        0.77      218.80    153.50 o 
  -1   4  17       14.68      120.02    157.43 o 
   1   4  17     1147.08     1442.64    191.27 o 
   3   4  17        1.80      -29.19    191.37 o 
   5   4  17      625.30      685.63    168.88 o 
   7   4  17      318.19      297.55    240.35 o 
   9   4  17      158.12      187.49    247.23 o 
  11   4  17       14.07       39.34    264.16 o 
   0   5  17      399.98      324.68    307.09 o 
 -16   0  18      626.43      311.11    434.27 o 
 -14   0  18      795.74      504.68    239.14 o 
 -12   0  18     2751.52     3137.86    324.91 o 
 -10   0  18     4434.03     5169.71    233.95 o 
  -8   0  18     2077.17     2171.66    155.97 o 
  -6   0  18      999.50     1060.40    139.24 o 
  -4   0  18     7545.08     6902.58    138.78 o 
  -2   0  18     6837.83     6474.85    276.63 o 
   0   0  18     1321.69     1562.54    265.62 o 
   2   0  18     1310.90     1253.70    247.22 o 
   4   0  18     7297.86     7207.29    307.12 o 
   6   0  18      844.43      768.69    214.37 o 
   8   0  18     2710.46     2668.01    190.89 o 
  10   0  18     1863.22     2133.90    430.85 o 
  12   0  18     1024.25      801.09    176.86 o 
  14   0  18      109.49      152.04    180.94 o 
  16   0  18       38.74      137.09    214.95 o 
  18   0  18      501.65      718.17    228.05 o 
  20   0  18     4872.03     4058.29   2844.88 o 
 -19   1  18       16.82      589.92    356.15 o 
 -17   1  18      730.19      777.74    230.44 o 
 -15   1  18       74.27       -5.14    184.09 o 
 -13   1  18     2005.61     1939.20    428.49 o 
 -11   1  18     4551.33     3795.65    519.72 o 
  -9   1  18        5.13       23.33    123.13 o 
  -7   1  18     1603.72     1728.79    132.96 o 
  -5   1  18      757.50      624.66     95.56 o 
  -3   1  18     1773.24     2075.22    214.72 o 
  -1   1  18     6773.73     6752.08    161.94 o 
   1   1  18        2.27        7.04     88.30 o 
   3   1  18      328.38      390.11    124.90 o 
   5   1  18     8806.28     8583.42    138.47 o 
   7   1  18     3224.20     3256.91    115.19 o 
   9   1  18     1943.85     2133.17    134.70 o 
  11   1  18     2324.23     2153.43    165.64 o 
  13   1  18     4132.19     4045.40    181.07 o 
  15   1  18      148.98       24.98    154.09 o 
  17   1  18     1068.31     1181.70    208.72 o 
  19   1  18      870.79      990.05    261.90 o 
 -18   2  18     1923.22     1779.38    482.65 o 
 -16   2  18      198.59      159.20    348.34 o 
 -14   2  18      323.14      330.04    160.56 o 
 -12   2  18      311.81       89.11    158.20 o 
 -10   2  18      452.81      512.14    130.44 o 
  -8   2  18     3223.13     2693.52    333.59 o 
  -6   2  18       28.59       39.14     86.78 o 
  -4   2  18      358.82      397.71    102.89 o 
  -2   2  18      915.95      809.10     91.54 o 
   0   2  18     3577.56     3819.01    121.35 o 
   2   2  18     8990.41     8218.28    227.34 o 
   4   2  18      634.71      650.11    104.87 o 
   6   2  18     1143.06     1203.24    113.76 o 
   8   2  18      715.58      709.48    131.83 o 
  10   2  18     3180.29     3162.31    167.16 o 
  12   2  18     5157.94     5103.68    272.64 o 
  14   2  18     1190.67     1107.12    225.80 o 
  16   2  18        9.38      -28.42    232.92 o 
  18   2  18       19.26      269.05    259.19 o 
 -15   3  18      378.33      252.69    250.13 o 
 -13   3  18      503.13       39.74    223.50 o 
 -11   3  18      318.50      204.60    183.99 o 
  -9   3  18       35.79      128.31    142.13 o 
  -7   3  18      344.50      374.55    140.34 o 
  -5   3  18       13.20      125.17    115.48 o 
  -3   3  18     6903.13     6604.24    192.27 o 
  -1   3  18      169.82      243.70    102.34 o 
   1   3  18       34.56      -28.22    117.39 o 
   3   3  18        0.71      -40.21    107.77 o 
   5   3  18      152.29      100.59    130.29 o 
   7   3  18      186.20      339.34    199.04 o 
   9   3  18      462.48      437.56    205.53 o 
  11   3  18        8.83      216.94    195.57 o 
  13   3  18       44.32      580.77    337.32 o 
  15   3  18      465.84      753.99    410.26 o 
 -12   4  18      997.75      998.16    374.31 o 
 -10   4  18      372.08      326.31    175.81 o 
  -8   4  18       41.30      323.95    177.99 o 
  -6   4  18       66.79      127.45    178.28 o 
  -4   4  18     2508.40     2213.05    171.16 o 
  -2   4  18        1.40      118.43    142.48 o 
   0   4  18      456.93      290.68    165.18 o 
   2   4  18      489.29      129.18    207.18 o 
   4   4  18     2262.35     2223.25    271.63 o 
   6   4  18     2467.05     2795.55    370.44 o 
   8   4  18      783.80     1067.59    702.21 o 
  10   4  18      353.29      652.31    260.06 o 
 -18   1  19      861.28      652.71    271.82 o 
 -16   1  19        0.49      119.69    176.32 o 
 -14   1  19     3668.63     3529.78    856.28 o 
 -12   1  19      140.61      121.38    134.97 o 
 -10   1  19       58.52       46.74    125.12 o 
  -8   1  19       26.23      124.75    121.62 o 
  -6   1  19      498.70      359.46    144.67 o 
  -4   1  19       17.40       24.71    115.88 o 
  -2   1  19      139.91      133.82    117.87 o 
   0   1  19      478.07      444.46    105.06 o 
   2   1  19      503.25      430.97    141.99 o 
   4   1  19     7461.07     7054.12    176.60 o 
   6   1  19      895.50      859.35    111.20 o 
   8   1  19      580.31      475.80    120.24 o 
  10   1  19     4774.33     4995.26    209.43 o 
  12   1  19       15.26      103.15    146.82 o 
  14   1  19      359.13      460.81    155.25 o 
  16   1  19     1700.81     1852.62    178.34 o 
  18   1  19      302.63      315.14    195.22 o 
 -17   2  19      186.18       99.41    239.65 o 
 -15   2  19       64.09       62.58    197.39 o 
 -13   2  19        1.75      -53.49    175.25 o 
 -11   2  19      523.64      591.22    151.34 o 
  -9   2  19     1305.16     1177.36    190.09 o 
  -7   2  19     2529.40     2171.41    329.05 o 
  -5   2  19     3780.46     3595.96    121.53 o 
  -3   2  19      377.75      412.52     92.50 o 
  -1   2  19       70.68      101.85     92.02 o 
   1   2  19      461.22      512.01     90.99 o 
   3   2  19     3824.87     3834.22    127.03 o 
   5   2  19     1090.52      979.41    107.22 o 
   7   2  19        7.84      -81.84    118.57 o 
   9   2  19     1514.08     1541.67    165.96 o 
  11   2  19       23.34       85.38    195.98 o 
  13   2  19      514.79      644.14    213.49 o 
  15   2  19       31.49      125.62    272.68 o 
  17   2  19        5.40       -1.24    259.95 o 
 -14   3  19      938.19      947.80    231.94 o 
 -12   3  19     1520.68      958.97    380.70 o 
 -10   3  19      610.86      451.15    157.62 o 
  -8   3  19      220.36      156.92    133.71 o 
  -6   3  19      576.62      528.80    121.90 o 
  -4   3  19     1508.67     1634.94    141.77 o 
  -2   3  19        1.31      -30.72    112.05 o 
   0   3  19      115.97       -0.46    104.23 o 
   2   3  19     2067.54     2201.96    130.09 o 
   4   3  19       27.35      -89.08    125.92 o 
   6   3  19       34.48      -40.58    210.37 o 
   8   3  19        2.28      202.55    195.64 o 
  10   3  19       98.22     -131.34    214.55 o 
  12   3  19      138.34       -0.84    238.17 o 
  14   3  19       51.34       48.53    255.22 o 
 -11   4  19      625.11      547.70    213.67 o 
  -9   4  19      321.65      103.83    193.38 o 
  -7   4  19      358.53      466.31    191.94 o 
  -5   4  19      150.74       70.42    159.59 o 
  -3   4  19      970.60     1021.95    165.63 o 
  -1   4  19      683.26      660.98    162.69 o 
   1   4  19      559.47      566.34    256.58 o 
   3   4  19      659.82      595.60    221.54 o 
   5   4  19      638.68      815.99    259.64 o 
   7   4  19       37.21       41.13    259.86 o 
   9   4  19      690.09      905.90    290.93 o 
  11   4  19     1400.03     1663.16    316.16 o 
 -14   0  20    11002.54    12443.54    471.50 o 
 -12   0  20      129.19      -66.37    251.10 o 
 -10   0  20       24.37       26.39    201.51 o 
  -8   0  20       53.50      437.41    228.70 o 
  -6   0  20     2310.35     2477.61    263.29 o 
  -4   0  20    18335.45    16037.32    376.65 o 
  -2   0  20     2994.16     3094.79    256.97 o 
   0   0  20     3615.92     3690.46    310.67 o 
   2   0  20      285.38      263.11    245.52 o 
   4   0  20    14350.89    15787.98    470.95 o 
   6   0  20      347.82      222.33    220.73 o 
   8   0  20     5188.35     5752.45    297.15 o 
  10   0  20      222.37      441.94    207.52 o 
  12   0  20       56.04      350.84    194.97 o 
  14   0  20     4196.54     3752.80    273.16 o 
  16   0  20      270.48      297.59    244.65 o 
  18   0  20      791.20     1040.76    252.70 o 
 -17   1  20        5.83       81.21    204.56 o 
 -15   1  20       81.59        1.98    201.99 o 
 -13   1  20      335.98      325.57    207.13 o 
 -11   1  20      309.20      259.45    145.05 o 
  -9   1  20     1806.03     1800.49    157.67 o 
  -7   1  20     1713.71     1658.78    135.40 o 
  -5   1  20       23.01      -35.17    108.34 o 
  -3   1  20     1530.77     1469.34    124.50 o 
  -1   1  20     3912.82     3744.20    142.70 o 
   1   1  20     1032.33     1056.79    153.27 o 
   3   1  20        0.69        8.13    165.01 o 
   5   1  20      554.88      522.10    148.72 o 
   7   1  20      581.43      562.14    147.67 o 
   9   1  20        6.95      -28.73    157.91 o 
  11   1  20     1030.48      833.28    151.19 o 
  13   1  20     1256.10     1596.85    194.10 o 
  15   1  20       30.43       72.83    151.18 o 
  17   1  20        5.03      339.93    231.09 o 
 -16   2  20       79.12      170.09    242.22 o 
 -14   2  20     1793.25     1405.23    550.66 o 
 -12   2  20      347.51      257.93    209.14 o 
 -10   2  20      221.17      -19.86    138.12 o 
  -8   2  20     1820.49     1619.10    114.10 o 
  -6   2  20      408.91      504.15    106.70 o 
  -4   2  20     2629.80     2366.78    110.41 o 
  -2   2  20     1775.76     1751.49    113.71 o 
   0   2  20       22.09       91.55     92.75 o 
   2   2  20       39.90       42.30     93.54 o 
   4   2  20     7850.71     7850.12    159.12 o 
   6   2  20     3140.88     3270.77    134.17 o 
   8   2  20      977.38      825.03    132.90 o 
  10   2  20      163.06      491.58    176.32 o 
  12   2  20      396.04      425.02    221.92 o 
  14   2  20     3242.68     3210.31    271.90 o 
  16   2  20     1729.78     2028.88    282.56 o 
 -15   3  20      499.25      562.54    246.96 o 
 -13   3  20      873.03     1050.56    357.89 o 
 -11   3  20     1538.70     1425.02    406.58 o 
  -9   3  20      195.80      176.52    151.57 o 
  -7   3  20       35.89       -1.59    134.26 o 
  -5   3  20      954.46      992.00    287.64 o 
  -3   3  20     2032.93     1766.31    140.17 o 
  -1   3  20      735.00      910.00    151.18 o 
   1   3  20     3317.76     3415.50    136.64 o 
   3   3  20       40.21       -5.93    114.79 o 
   5   3  20        3.37        6.73    130.61 o 
   7   3  20     1026.01      817.58    208.88 o 
   9   3  20      764.19      813.56    221.76 o 
  11   3  20      428.68      352.68    310.29 o 
  13   3  20     1026.05     1049.59    273.17 o 
  15   3  20       16.59       19.00    273.04 o 
 -10   4  20       20.68      -38.90    187.45 o 
  -8   4  20       70.23      138.17    166.20 o 
  -6   4  20     1638.33     1427.68    179.65 o 
  -4   4  20     2571.25     2356.47    177.40 o 
  -2   4  20      185.14      127.21    152.48 o 
   0   4  20       56.68     -155.29    175.19 o 
   2   4  20      525.15      437.06    209.07 o 
   4   4  20     1276.39     1382.08    271.48 o 
   6   4  20       56.90       12.78    250.73 o 
   8   4  20      786.88      696.14    277.95 o 
  10   4  20      486.19      559.20    307.24 o 
 -18   1  21        8.15     -217.59    230.94 o 
 -16   1  21      229.88      264.50    461.02 o 
 -14   1  21      124.67       50.97    206.34 o 
 -12   1  21        0.15     -139.73    139.73 o 
 -10   1  21      323.35      339.48    175.73 o 
  -8   1  21      117.10      127.29    160.64 o 
  -6   1  21      617.46      345.77    143.16 o 
  -4   1  21      176.26      238.48    169.27 o 
  -2   1  21     1252.87     1548.05    174.70 o 
   0   1  21      514.75      597.94    144.54 o 
   2   1  21      181.12      222.96    150.93 o 
   4   1  21     2024.12     2122.12    199.73 o 
   6   1  21        3.15      185.44    139.31 o 
   8   1  21       14.48      308.27    163.09 o 
  10   1  21       19.15       59.88    149.17 o 
  12   1  21     3393.94     2973.49    186.22 o 
  14   1  21      413.55      206.60    168.62 o 
  16   1  21       73.49      255.10    233.15 o 
  18   1  21      232.03      178.90    227.82 o 
 -17   2  21      136.46       -7.82    220.12 o 
 -15   2  21        6.78     -208.78    242.97 o 
 -13   2  21       29.27       72.10    190.29 o 
 -11   2  21      116.03       44.15    143.30 o 
  -9   2  21     1337.54     1221.57    121.58 o 
  -7   2  21      459.83      156.52    129.99 o 
  -5   2  21      320.11      159.18    110.20 o 
  -3   2  21       10.35       10.80    101.43 o 
  -1   2  21       40.56      -35.91     98.41 o 
   1   2  21     1118.14     1216.02    103.44 o 
   3   2  21     1250.14     1224.66    122.08 o 
   5   2  21      122.63      133.78    122.95 o 
   7   2  21     1206.02     1186.88    134.18 o 
   9   2  21        0.06       45.44    146.40 o 
  11   2  21     3612.99     3843.21    235.04 o 
  13   2  21      846.90     1011.88    241.02 o 
  15   2  21        0.18     -139.34    236.97 o 
  17   2  21      109.66      -17.74    273.93 o 
 -14   3  21      219.60      144.33    196.92 o 
 -10   3  21     1326.02     1308.03    387.30 o 
  -8   3  21       41.32       34.12    119.64 o 
  -6   3  21      170.30      176.28    136.43 o 
  -4   3  21        4.81       70.17    126.78 o 
  -2   3  21     2027.45     1991.01    166.46 o 
   0   3  21     1229.38     1413.17    192.30 o 
   2   3  21       91.01      245.83    110.29 o 
   4   3  21     1943.05     2143.42    166.37 o 
   6   3  21      281.03      445.72    185.16 o 
   8   3  21      475.01      494.52    228.64 o 
  10   3  21        0.25     -107.69    205.16 o 
  12   3  21        6.09       19.19    315.86 o 
  14   3  21      320.47      322.93    285.33 o 
  -9   4  21      444.84      271.98    167.82 o 
  -7   4  21     1655.01     1776.49    206.28 o 
  -5   4  21       40.14        9.34    152.75 o 
  -3   4  21      114.73      -24.44    160.83 o 
  -1   4  21       30.36       72.02    160.52 o 
   1   4  21       79.42     -114.61    204.73 o 
   3   4  21      450.39      514.32    202.32 o 
   5   4  21     2181.69     2210.41    288.19 o 
   7   4  21        2.00       13.63    262.37 o 
   9   4  21      356.79      114.74    286.79 o 
 -16   0  22     1407.70     1768.58    398.35 o 
 -14   0  22       79.53      630.93    286.28 o 
 -12   0  22     2335.87     3141.30    324.05 o 
 -10   0  22      368.71      -70.38    233.52 o 
  -8   0  22     1056.10      639.11    315.16 o 
  -6   0  22      992.46     1097.45    224.77 o 
  -4   0  22     8087.21     8066.34    327.91 o 
  -2   0  22     1693.70     1901.82    265.63 o 
   0   0  22     9076.17     8982.58    378.59 o 
   2   0  22      104.94      232.70    196.72 o 
   4   0  22      423.00      605.41    257.52 o 
   6   0  22        0.95     -248.69    248.69 o 
   8   0  22     1387.23     1805.52    289.59 o 
  10   0  22     1680.13     1715.52    230.12 o 
  12   0  22      673.16      720.57    221.47 o 
  14   0  22     3210.49     2828.34    247.47 o 
  16   0  22     2360.09     2430.90    295.71 o 
  18   0  22       16.02     -222.02    291.17 o 
 -17   1  22       70.81      354.98    242.69 o 
 -15   1  22     1949.71     1745.31    890.81 o 
 -13   1  22      169.20      161.10    225.72 o 
 -11   1  22     1114.19     1047.17    190.25 o 
  -9   1  22      529.12      708.60    169.02 o 
  -7   1  22     2132.31     1939.10    180.19 o 
  -5   1  22     8692.98     8122.19    258.81 o 
  -3   1  22       31.63      -30.27    198.31 o 
  -1   1  22        0.39     -144.87    144.87 o 
   1   1  22      591.84      606.62    166.20 o 
   3   1  22     2284.56     1969.51    186.26 o 
   5   1  22       57.82      259.65    181.48 o 
   7   1  22     4336.24     4326.18    204.27 o 
   9   1  22     3609.78     3579.48    210.46 o 
  11   1  22      308.97      372.35    179.20 o 
  13   1  22     3424.65     3214.30    213.34 o 
  15   1  22      463.95      728.58    202.82 o 
  17   1  22      871.32     1292.67    269.50 o 
 -16   2  22      105.45      497.14    370.53 o 
 -14   2  22      319.41      250.37    209.53 o 
 -12   2  22      869.53      601.91    172.08 o 
 -10   2  22      952.13      921.14    145.10 o 
  -8   2  22     1753.30     1956.32    165.56 o 
  -6   2  22     3675.89     3001.18    202.76 o 
  -4   2  22     5262.98     5141.30    135.55 o 
  -2   2  22      139.05       45.00    104.77 o 
   0   2  22     1473.81     1455.27    112.16 o 
   2   2  22     4532.92     4415.32    155.16 o 
   4   2  22    11215.00    10791.21    205.26 o 
   6   2  22      436.22      419.07    119.72 o 
   8   2  22     1138.78      972.88    139.80 o 
  10   2  22      382.49      540.00    203.70 o 
  12   2  22     1201.38     1111.92    387.94 o 
  14   2  22     3326.98     3424.61    498.55 o 
  16   2  22       81.39       84.18    249.20 o 
 -13   3  22       55.64      100.99    230.35 o 
 -11   3  22     1739.25     1331.59    320.24 o 
  -9   3  22      182.49       82.17    129.20 o 
  -7   3  22      845.07      615.96    148.71 o 
  -5   3  22      121.20      156.26    137.27 o 
  -3   3  22      262.38      155.42    130.92 o 
  -1   3  22      107.02      318.79    150.99 o 
   1   3  22       43.40      -31.20    110.07 o 
   3   3  22      120.62      259.89    131.35 o 
   5   3  22     1317.99     1270.90    150.22 o 
   7   3  22      275.02      361.57    243.45 o 
   9   3  22       11.52       83.72    215.62 o 
  11   3  22     2431.03     2413.04    348.03 o 
  13   3  22      167.39       11.20    314.27 o 
  -8   4  22      712.24      642.05    211.60 o 
  -6   4  22      238.45      281.84    180.72 o 
  -4   4  22      246.49      162.00    160.87 o 
  -2   4  22      918.83      878.54    165.51 o 
   0   4  22      379.83      463.83    171.29 o 
   2   4  22       85.88      -17.51    208.74 o 
   4   4  22      503.88      407.23    251.84 o 
   6   4  22      228.11      310.58    258.41 o 
   8   4  22      384.02      379.69    302.69 o 
 -18   1  23       50.96      -44.78    346.25 o 
 -16   1  23        3.86      129.01    238.29 o 
 -14   1  23      151.33      232.46    230.94 o 
 -10   1  23        0.09       65.25    258.68 o 
  -8   1  23       53.79      -94.43    185.46 o 
  -6   1  23      143.28      133.99    160.29 o 
  -4   1  23        2.77      -25.61    164.40 o 
  -2   1  23     2285.36     2090.32    185.64 o 
   0   1  23     2094.63     2266.84    191.86 o 
   2   1  23      608.39      633.98    193.94 o 
   4   1  23      794.05      856.81    209.48 o 
   6   1  23       30.54       95.81    162.42 o 
   8   1  23        2.71       80.73    164.17 o 
  10   1  23      742.41      662.34    373.85 o 
  12   1  23      629.52      843.13    201.93 o 
  14   1  23        0.04       37.20    215.50 o 
  16   1  23      199.75      355.89    213.86 o 
 -15   2  23       79.86       11.56    222.22 o 
 -13   2  23      358.79      365.01    236.31 o 
 -11   2  23        6.37     -194.10    194.10 o 
  -9   2  23        1.29       42.36    164.80 o 
  -7   2  23      679.26      784.78    168.24 o 
  -5   2  23      501.58      501.05    132.56 o 
  -3   2  23     1137.98     1400.92    134.34 o 
  -1   2  23      375.60      619.74    127.09 o 
   1   2  23       89.49        8.68    112.50 o 
   3   2  23      838.07      834.14    123.34 o 
   5   2  23      197.56      289.80    122.14 o 
   7   2  23      608.81      511.80    140.33 o 
   9   2  23       31.58       58.48    144.53 o 
  11   2  23     2339.72     2253.65    199.46 o 
  13   2  23       88.09       95.53    252.95 o 
  15   2  23      134.81      -23.60    226.53 o 
 -12   3  23      301.54      318.35    211.85 o 
 -10   3  23      613.20      789.80    201.98 o 
  -8   3  23       65.33       67.53    157.10 o 
  -6   3  23     1568.25     1873.27    166.01 o 
  -4   3  23      332.10      301.26    142.00 o 
  -2   3  23      872.24      977.27    157.05 o 
   0   3  23     1440.67     1431.70    139.11 o 
   2   3  23      165.49       71.07    119.32 o 
   4   3  23     1700.94     1649.42    160.22 o 
   6   3  23      111.81       87.86    176.98 o 
   8   3  23      177.20     -232.84    232.84 o 
  10   3  23      355.55      537.40    332.68 o 
  12   3  23       47.10      -28.79    327.86 o 
  -7   4  23       39.97       95.82    202.65 o 
  -5   4  23     2220.64     2058.84    181.63 o 
  -3   4  23      948.46     1075.23    188.57 o 
  -1   4  23      158.81       66.26    166.18 o 
   1   4  23       76.04       77.28    194.22 o 
   3   4  23      212.58      289.66    256.25 o 
   5   4  23     1653.14     1887.83    422.36 o 
   7   4  23       43.94     -238.65    271.86 o 
 -16   0  24      248.59      263.10    296.68 o 
 -14   0  24      656.35      732.58    289.51 o 
 -12   0  24    11095.37    11998.96    490.74 o 
 -10   0  24      367.37      157.54    279.10 o 
  -6   0  24      864.19      739.85    241.55 o 
  -4   0  24     1678.32     1526.49    252.01 o 
  -2   0  24     4405.25     4490.49    291.47 o 
   0   0  24      937.30     1346.19    285.56 o 
   2   0  24     2948.48     3160.65    314.54 o 
   4   0  24     8428.10     8917.75    434.50 o 
   6   0  24     1913.95     1717.78    316.03 o 
   8   0  24      119.52      368.65    378.24 o 
  10   0  24     2052.23     2628.23    432.84 o 
  12   0  24     1978.99     2054.35    353.21 o 
  14   0  24     1223.11     1077.93    241.50 o 
  16   0  24     7532.78     7815.34    365.55 o 
 -17   1  24      162.29      127.79    288.88 o 
 -15   1  24      197.87       85.39    237.42 o 
 -11   1  24     1115.05     1018.70    195.91 o 
  -9   1  24     1580.19     1635.30    210.98 o 
  -7   1  24       20.49     -170.09    170.09 o 
  -5   1  24      589.03      542.52    215.25 o 
  -3   1  24       76.69       44.95    177.34 o 
  -1   1  24     2221.35     2456.18    190.68 o 
   1   1  24     5677.39     5041.05    228.80 o 
   3   1  24     2707.16     2455.95    211.23 o 
   5   1  24       98.45       81.68    223.51 o 
   7   1  24     2084.62     2084.85    231.53 o 
   9   1  24      562.86      824.28    197.33 o 
  11   1  24     1844.78     2080.94    208.54 o 
  13   1  24      882.02     1040.30    224.55 o 
  15   1  24       11.91      108.22    221.26 o 
  17   1  24      596.24      560.03    314.95 o 
 -14   2  24      146.50      163.69    170.76 o 
 -12   2  24       95.77      138.12    205.93 o 
 -10   2  24       66.59      291.16    212.44 o 
  -8   2  24       97.42      138.35    142.14 o 
  -6   2  24      301.22      273.93    154.22 o 
  -4   2  24      741.02      501.57    118.80 o 
  -2   2  24     1523.05     1519.17    134.75 o 
   0   2  24       14.79      245.68    133.82 o 
   2   2  24      475.71      416.36    127.49 o 
   4   2  24       11.86      -21.96    119.42 o 
   6   2  24      161.39      231.73    156.60 o 
   8   2  24      904.90      902.95    141.48 o 
  10   2  24       30.40      246.97    225.96 o 
  12   2  24      345.23      314.93    241.38 o 
  14   2  24        0.46      217.80    258.14 o 
 -11   3  24     1276.87     1847.94    396.33 o 
  -9   3  24       76.09       -7.25    219.90 o 
  -7   3  24      380.34      384.80    145.87 o 
  -5   3  24     1094.76     1044.82    153.14 o 
  -3   3  24      192.55       90.14    148.38 o 
  -1   3  24     2308.05     2678.68    181.99 o 
   1   3  24      381.68      134.40    125.27 o 
   3   3  24      105.40       -8.44    139.20 o 
   5   3  24      222.67      345.17    195.41 o 
   7   3  24      161.27      282.60    329.46 o 
   9   3  24     2746.00     2723.96    267.68 o 
  11   3  24     3710.36     4226.33    416.95 o 
  -6   4  24       28.95      -11.17    162.69 o 
  -4   4  24     1864.35     1482.43    185.46 o 
  -2   4  24      291.44      219.81    184.96 o 
   0   4  24        4.08      -74.53    171.15 o 
   2   4  24      305.32      -47.55    201.94 o 
   4   4  24      380.90      223.12    344.67 o 
   6   4  24      167.02      265.95    251.75 o 
 -16   1  25      534.06     1080.98    360.68 o 
 -14   1  25       15.78      -89.54    233.58 o 
 -12   1  25     1182.74      806.27    224.76 o 
 -10   1  25       93.12      261.26    202.50 o 
  -8   1  25      578.54      641.83    201.20 o 
  -6   1  25     5375.58     5588.80    268.01 o 
  -4   1  25     1449.80     1454.36    188.04 o 
  -2   1  25      130.95      147.82    163.70 o 
   0   1  25     1063.47     1138.70    203.53 o 
   2   1  25     2580.80     2683.31    245.95 o 
   4   1  25       67.97       26.79    212.51 o 
   6   1  25      593.63      480.45    180.36 o 
   8   1  25     1140.94      923.47    216.05 o 
  10   1  25       34.37      217.84    217.59 o 
  12   1  25      566.41      641.59    273.56 o 
  14   1  25       46.84     -290.00    290.00 o 
  16   1  25      112.74     -169.46    233.84 o 
 -15   2  25      175.46      225.93    279.15 o 
 -13   2  25       34.37      -88.59    212.64 o 
 -11   2  25       10.24      423.39    482.58 o 
  -9   2  25      340.51      391.47    179.95 o 
  -7   2  25       17.72      -83.22    201.11 o 
  -5   2  25      588.32      416.02    122.46 o 
  -3   2  25       56.89       62.41    116.72 o 
  -1   2  25       31.62      -57.21    124.12 o 
   1   2  25      174.17      226.67    124.25 o 
   3   2  25     3115.26     2842.83    207.00 o 
   5   2  25     1598.36     1565.25    147.33 o 
   7   2  25       35.12       27.78    148.08 o 
   9   2  25       18.26       93.71    186.12 o 
  11   2  25       50.01      304.30    223.63 o 
  13   2  25     1256.24     1603.33    364.34 o 
  15   2  25      249.68      -39.93    263.59 o 
 -12   3  25       60.42      451.14    346.25 o 
 -10   3  25      349.85       75.78    249.91 o 
  -8   3  25       51.80      -92.42    197.05 o 
  -6   3  25        0.27       32.12    198.88 o 
  -4   3  25      597.52      606.98    179.57 o 
  -2   3  25        8.15      -66.96    178.07 o 
   0   3  25       37.37      -61.28    134.93 o 
   2   3  25       15.01      -76.99    149.98 o 
   4   3  25       30.51       23.71    143.25 o 
   6   3  25      714.10     1080.79    232.25 o 
   8   3  25       38.46      186.29    250.71 o 
  10   3  25      591.77     1086.05    385.48 o 
  -5   4  25     1937.73     1637.52    207.63 o 
  -3   4  25        2.17      112.21    179.56 o 
  -1   4  25       12.04     -175.45    175.45 o 
   1   4  25      916.29     1048.48    216.99 o 
   3   4  25      190.65     -240.39    360.25 o 
 -16   0  26      374.20      408.65    403.05 o 
 -14   0  26     1490.92     1079.08    359.96 o 
 -12   0  26      142.70      207.91    463.01 o 
 -10   0  26      408.86      548.61    338.28 o 
  -8   0  26     4390.84     4263.01    325.03 o 
  -6   0  26      175.25      283.89    241.50 o 
  -4   0  26      283.93      177.53    235.91 o 
  -2   0  26     4745.18     5669.19    436.40 o 
   0   0  26      106.39      498.99    247.10 o 
   2   0  26      139.11      349.46    255.10 o 
   4   0  26      550.38      584.63    227.13 o 
   6   0  26        2.68        0.00    299.07 o 
   8   0  26      434.96      902.10    371.08 o 
  10   0  26     1630.58     1817.52    371.18 o 
  12   0  26     5498.00     5930.68    474.01 o 
  14   0  26     1885.08     2064.75    359.19 o 
  16   0  26       17.97       12.90    314.19 o 
 -15   1  26     1913.58     1712.76    261.88 o 
 -13   1  26       83.00     -177.70    177.70 o 
 -11   1  26      322.59      356.34    251.91 o 
  -9   1  26       57.34      103.45    210.24 o 
  -7   1  26      286.94      307.31    188.02 o 
  -5   1  26     4290.84     4899.25    252.02 o 
  -3   1  26     4221.32     4213.03    237.56 o 
  -1   1  26       15.64        4.57    179.49 o 
   1   1  26      678.57      297.07    196.51 o 
   3   1  26     8314.88     7568.70    276.83 o 
   5   1  26     1579.30     1936.18    240.02 o 
   7   1  26     2775.17     2552.00    241.68 o 
   9   1  26      339.72      203.40    236.43 o 
  11   1  26       27.38      107.48    196.24 o 
  13   1  26     1407.20     1653.43    238.17 o 
  15   1  26      285.07       59.50    218.15 o 
 -14   2  26      563.93      509.61    226.34 o 
 -12   2  26      470.49      475.77    234.72 o 
 -10   2  26     1270.90     1120.87    185.42 o 
  -8   2  26        4.87       87.70    176.96 o 
  -6   2  26       30.47      105.17    421.81 o 
  -4   2  26      963.16      944.83    162.47 o 
  -2   2  26     1220.43     1220.10    131.51 o 
   0   2  26     1605.44     1687.31    159.82 o 
   2   2  26     1000.27      956.54    138.61 o 
   4   2  26       83.87       -5.12    124.90 o 
   6   2  26       79.87      253.70    184.93 o 
   8   2  26      403.19      465.69    162.82 o 
  10   2  26     2143.23     2166.98    232.31 o 
  12   2  26        5.25      -44.33    295.28 o 
  14   2  26      191.43      198.38    281.26 o 
 -11   3  26      261.02      561.33    788.09 o 
  -9   3  26      265.49      301.11    208.24 o 
  -7   3  26      287.84      267.92    211.01 o 
  -5   3  26     1742.90     1952.84    209.52 o 
  -3   3  26        1.26      -45.22    202.70 o 
  -1   3  26       19.11     -146.10    161.28 o 
   1   3  26      245.54      212.06    151.90 o 
   3   3  26      633.25      626.37    156.79 o 
   5   3  26      606.80      650.90    201.62 o 
   7   3  26      297.69       58.17    228.29 o 
   9   3  26     2536.70     2530.76    291.44 o 
  11   3  26      285.07       14.39    458.22 o 
  -2   4  26      617.56      390.73    210.97 o 
   0   4  26      255.54       -5.44    178.33 o 
   2   4  26      340.25     -195.65    297.89 o 
 -14   1  27      435.98      613.22    238.94 o 
 -12   1  27      174.41      185.52    317.47 o 
 -10   1  27        7.61     -112.50    226.42 o 
  -8   1  27      106.56      150.77    239.10 o 
  -6   1  27      570.36      755.34    208.57 o 
  -4   1  27      278.27      414.57    196.37 o 
  -2   1  27     1536.59     1620.24    207.15 o 
   0   1  27       69.09     -220.70    220.70 o 
   2   1  27     5395.92     4837.79    268.91 o 
   4   1  27       63.19       -2.65    207.51 o 
   6   1  27      653.26      701.63    218.94 o 
   8   1  27      228.63      300.50    222.27 o 
  10   1  27      261.44       10.22    236.56 o 
  12   1  27      884.13     1098.44    261.92 o 
  14   1  27      385.21      231.09    227.35 o 
 -13   2  27      326.63      321.04    216.88 o 
 -11   2  27        2.32     -170.87    245.09 o 
  -9   2  27       34.48      -11.17    172.83 o 
  -7   2  27      700.35      626.58    195.55 o 
  -5   2  27       25.83       66.44    146.26 o 
  -3   2  27      174.71      300.24    129.20 o 
  -1   2  27      174.81       61.48    119.66 o 
   1   2  27      275.95      461.33    158.38 o 
   3   2  27       28.53      173.93    163.71 o 
   5   2  27      128.39      -20.03    232.60 o 
   7   2  27     2183.13     1927.05    197.09 o 
   9   2  27      405.10      331.71    213.47 o 
  11   2  27       20.01      142.33    249.58 o 
  13   2  27      385.09      305.36    329.51 o 
 -10   3  27      171.77     -122.94    220.09 o 
  -8   3  27      372.46      547.61    241.64 o 
  -6   3  27      794.04      712.86    227.12 o 
  -4   3  27        0.14       90.18    212.06 o 
  -2   3  27       83.90      172.89    168.38 o 
   0   3  27     1657.45     1562.01    180.05 o 
   2   3  27     1017.75     1299.80    179.35 o 
   4   3  27       60.85       84.10    187.06 o 
   6   3  27      115.46       47.52    206.15 o 
   8   3  27       30.97      -89.66    265.88 o 
  10   3  27        6.46      -94.36    404.62 o 
 -14   0  28     3302.19     2702.35    436.12 o 
 -12   0  28      365.79      -64.78    444.64 o 
 -10   0  28      380.59      606.98    295.09 o 
  -8   0  28      980.34     1090.98    278.34 o 
  -6   0  28     4375.78     4389.39    341.83 o 
  -4   0  28      505.37      328.70    247.92 o 
  -2   0  28      108.95     -183.12    390.24 o 
   0   0  28      144.49       20.79    266.29 o 
   2   0  28     8273.28     7482.85    379.87 o 
   4   0  28     1553.61     1694.33    296.79 o 
   6   0  28     2319.80     2498.77    353.65 o 
   8   0  28     2382.33     2516.36    460.07 o 
  10   0  28     1362.40     1370.23    368.75 o 
  12   0  28     5619.34     6005.00    508.42 o 
  14   0  28      478.33     1040.44    415.06 o 
 -15   1  28       26.74      219.87    269.57 o 
 -13   1  28      579.14      724.94    304.30 o 
 -11   1  28      659.58      479.86    330.30 o 
  -9   1  28     1846.15     2213.53    250.90 o 
  -7   1  28     2332.05     2329.81    245.17 o 
  -5   1  28      148.35       69.02    181.19 o 
  -3   1  28      338.52      437.95    199.52 o 
  -1   1  28     1611.02     1843.02    205.06 o 
   1   1  28      579.16      509.71    228.62 o 
   3   1  28     3058.96     3217.88    267.94 o 
   5   1  28      120.50      428.07    225.60 o 
   7   1  28     1186.35     1213.21    225.11 o 
   9   1  28      247.24      198.41    344.67 o 
  11   1  28      205.64      314.57    301.88 o 
  13   1  28       31.93      154.27    227.67 o 
 -12   2  28      282.44      307.98    205.64 o 
 -10   2  28      775.25      727.98    206.23 o 
  -8   2  28     1557.84     1895.55    231.19 o 
  -6   2  28      321.66      575.27    201.19 o 
  -4   2  28      214.34      242.38    166.12 o 
  -2   2  28      109.53      196.50    151.80 o 
   0   2  28        4.95      193.31    150.17 o 
   2   2  28      449.95      519.17    142.77 o 
   4   2  28       35.40      -69.31    155.39 o 
   6   2  28     2048.04     2223.71    291.12 o 
   8   2  28        0.15       -5.04    233.09 o 
  10   2  28       42.35      -40.65    230.36 o 
  12   2  28      274.71      880.40    829.68 o 
  -9   3  28        0.19      125.85    281.87 o 
  -7   3  28      188.08      189.83    222.71 o 
  -5   3  28      204.61      344.45    228.23 o 
  -3   3  28      211.89      151.41    189.20 o 
  -1   3  28      463.57      462.80    182.67 o 
   1   3  28     1854.54     1968.76    189.01 o 
   3   3  28       26.06       33.54    165.91 o 
   5   3  28      159.46      -28.97    212.71 o 
   7   3  28      301.16      413.01    320.62 o 
 -14   1  29     1521.59     1916.70    289.58 o 
 -12   1  29      173.93       78.37    345.46 o 
 -10   1  29      349.28      544.06    248.77 o 
  -8   1  29      111.81      173.49    232.23 o 
  -6   1  29        6.24      -39.22    197.47 o 
  -4   1  29     1525.12     1702.41    276.38 o 
  -2   1  29        5.66      214.81    189.69 o 
   0   1  29      122.11       86.33    201.52 o 
   2   1  29     1043.59      716.26    205.08 o 
   4   1  29      122.35       10.77    221.37 o 
   6   1  29       89.86      -20.24    205.47 o 
   8   1  29      106.86      -89.28    232.45 o 
  10   1  29      465.50      408.66    298.54 o 
  12   1  29       90.90       92.44    275.32 o 
 -11   2  29      206.11      -71.99    221.94 o 
  -9   2  29       65.72      222.25    241.50 o 
  -7   2  29      117.94      398.38    223.51 o 
  -5   2  29        2.50        9.68    164.58 o 
  -3   2  29       60.08       -2.34    157.05 o 
  -1   2  29      164.77      246.46    161.13 o 
   1   2  29        1.84      -39.65    179.35 o 
   3   2  29     1114.95     1031.28    229.12 o 
   5   2  29        7.53      -24.76    275.95 o 
   7   2  29       58.93      104.94    306.27 o 
   9   2  29      241.72      202.58    269.06 o 
  11   2  29      155.90       63.47    635.34 o 
  -8   3  29        2.03      139.55    220.73 o 
  -6   3  29        0.73      -97.37    232.23 o 
  -4   3  29      264.27      -15.34    231.30 o 
  -2   3  29      111.30      311.49    190.84 o 
   0   3  29      234.58      241.07    218.54 o 
   2   3  29       20.65      -10.72    172.62 o 
   4   3  29      179.13      180.89    225.07 o 
   6   3  29      124.70      477.16    243.22 o 
 -14   0  30     2340.55     2922.54    429.62 o 
 -12   0  30      613.11     1083.66    341.49 o 
 -10   0  30      605.82      600.61    333.50 o 
  -8   0  30       18.19      275.08    331.05 o 
  -6   0  30       17.47      554.15    334.25 o 
  -4   0  30     1536.23     1573.50    268.78 o 
  -2   0  30     6874.67     6800.80    394.11 o 
   0   0  30    16450.39    17822.35    595.82 o 
   4   0  30       18.14      208.71    291.87 o 
   6   0  30      798.59      859.78    329.52 o 
   8   0  30      357.66      909.27    414.25 o 
  10   0  30     3900.31     4043.38    440.19 o 
  12   0  30     2055.33     2436.01    476.80 o 
 -13   1  30     1870.37     1903.48    264.12 o 
 -11   1  30      168.34      428.62    423.83 o 
  -9   1  30       76.60      616.30    304.20 o 
  -7   1  30       99.94       48.40    209.16 o 
  -5   1  30      719.64      528.37    215.49 o 
  -3   1  30     1167.66     1186.98    228.20 o 
  -1   1  30      721.92      839.71    206.87 o 
   1   1  30      869.62      796.76    227.86 o 
   3   1  30        3.37      -88.49    239.29 o 
   5   1  30       87.02      -56.92    232.93 o 
   7   1  30      613.15      782.07    260.39 o 
   9   1  30        8.68       91.40    280.17 o 
  11   1  30      195.99      254.69    288.81 o 
  13   1  30      681.04      509.04    319.50 o 
 -10   2  30        8.05       73.05    214.72 o 
  -8   2  30      642.89      685.08    254.70 o 
  -6   2  30      561.78      421.10    315.10 o 
  -4   2  30      834.50     1183.84    299.39 o 
  -2   2  30      848.05      695.68    183.86 o 
   0   2  30       22.97      -28.78    135.71 o 
   2   2  30      406.54      373.79    168.99 o 
   4   2  30      898.18     1052.22    188.39 o 
   6   2  30      663.50      927.29    268.24 o 
   8   2  30      712.42      790.91    246.44 o 
  10   2  30     1026.30     1138.75    291.95 o 
  -5   3  30      494.17      387.27    266.56 o 
  -3   3  30      304.80      313.00    209.79 o 
  -1   3  30       64.39        6.61    224.11 o 
   1   3  30        0.54      -53.33    177.16 o 
   3   3  30      669.73      789.18    185.24 o 
   5   3  30      811.73      465.80    347.54 o 
 -12   1  31      123.31      237.50    405.43 o 
 -10   1  31        0.07      221.29    332.65 o 
  -8   1  31        0.51        1.22    490.58 o 
  -6   1  31      192.32      154.17    215.19 o 
  -4   1  31      720.39      354.35    206.11 o 
  -2   1  31        0.97       -0.07    195.70 o 
   0   1  31      203.70      578.88    279.09 o 
   2   1  31      566.23      608.46    240.57 o 
   4   1  31      960.85      773.67    285.54 o 
   6   1  31        1.18      176.47    226.15 o 
   8   1  31       96.33      111.66    265.61 o 
  10   1  31        0.07     -150.74    311.23 o 
  12   1  31      159.80      276.86    300.35 o 
  -9   2  31      146.45      313.92    261.96 o 
  -7   2  31      344.96      432.80    237.10 o 
  -5   2  31     1019.09     1274.14    348.72 o 
  -3   2  31      165.66      -74.91    174.17 o 
  -1   2  31      269.52      471.76    181.12 o 
   1   2  31      192.67      161.47    158.22 o 
   3   2  31       70.51     -154.44    173.62 o 
   5   2  31        1.56      -22.27    294.82 o 
   7   2  31        6.57       82.14    283.36 o 
   9   2  31      100.26      196.58    282.95 o 
  -4   3  31        5.01       10.95    238.42 o 
  -2   3  31      120.47     -198.97    210.23 o 
   0   3  31      320.74      336.07    250.79 o 
   2   3  31     1777.28     1179.28    355.97 o 
 -12   0  32      147.80      116.75    327.06 o 
 -10   0  32       33.58      -22.39    365.44 o 
  -8   0  32     1328.04     1357.40    357.55 o 
  -6   0  32      766.86      648.62    289.52 o 
  -4   0  32     2626.33     2973.32    435.28 o 
  -2   0  32     1483.70     1552.66    348.77 o 
   0   0  32     7857.65     8152.56    478.29 o 
   2   0  32     3749.57     4602.87    370.57 o 
   4   0  32     2576.27     2110.74    339.25 o 
   6   0  32     1704.41     1499.92    367.18 o 
   8   0  32     2061.52     2496.04    580.01 o 
  10   0  32      820.79      402.29    387.90 o 
 -11   1  32      292.76      567.78    346.27 o 
  -7   1  32      226.04       88.02    226.67 o 
  -5   1  32      238.21      359.61    250.92 o 
  -3   1  32     1293.03     1875.10    457.93 o 
  -1   1  32      210.22      244.12    218.77 o 
   1   1  32        2.05     -175.56    286.67 o 
   3   1  32      150.98      104.21    257.99 o 
   5   1  32       32.53      102.36    452.60 o 
   7   1  32     2000.10     2351.27    310.02 o 
   9   1  32     1456.62     1410.53    319.44 o 
  11   1  32      961.16     1546.79    337.27 o 
  -8   2  32      540.54      729.17    275.50 o 
  -6   2  32     2541.51     2616.69    252.04 o 
  -4   2  32      320.12      358.01    184.59 o 
  -2   2  32       93.25      -92.26    185.84 o 
   0   2  32      833.73      915.31    313.04 o 
   2   2  32     1207.89     1207.08    194.63 o 
   4   2  32      839.13      928.56    308.70 o 
   6   2  32      492.02      408.70    292.03 o 
   8   2  32      854.14      645.93    321.91 o 
 -10   1  33       56.51       77.57    319.86 o 
  -8   1  33     1224.44     1381.27    253.74 o 
  -6   1  33        0.03      207.05    249.51 o 
  -4   1  33       96.65      -46.99    251.82 o 
  -2   1  33       25.89      191.41    204.02 o 
   0   1  33       88.08       55.27    261.95 o 
   2   1  33     1743.38     1922.91    287.95 o 
   4   1  33      127.60       89.31    232.09 o 
   6   1  33      804.11      780.16    269.14 o 
   8   1  33        0.12     -209.00    266.29 o 
  10   1  33      699.55      852.60    370.13 o 
  -7   2  33      264.02      278.67    200.32 o 
  -5   2  33       16.96        7.63    214.71 o 
  -3   2  33      155.20       59.07    193.48 o 
  -1   2  33        3.83      -16.02    166.48 o 
   1   2  33       77.70      252.73    174.46 o 
   3   2  33        1.74       20.03    202.84 o 
   5   2  33      207.12       69.51    313.44 o 
   7   2  33      186.81      -14.35    283.22 o 
  -8   0  34     1493.12     1217.45    393.55 o 
  -6   0  34     1513.90     1320.65    316.76 o 
  -4   0  34       86.20      140.74    384.63 o 
  -2   0  34      275.43       96.76    359.06 o 
   0   0  34      257.04     -179.13    326.27 o 
   2   0  34     3613.32     3137.18    348.13 o 
   4   0  34        0.34      177.52    423.81 o 
   6   0  34      579.40      972.49    411.07 o 
   8   0  34      232.58      728.51    491.80 o 
  -9   1  34      709.90      775.01    329.10 o 
  -7   1  34       85.66      148.78    272.24 o 
  -5   1  34      163.32       79.88    262.10 o 
  -3   1  34       26.25      177.59    219.95 o 
  -1   1  34      180.55     -236.72    236.72 o 
   1   1  34     4735.83     5323.80    441.07 o 
   3   1  34      676.46      942.02    292.78 o 
   5   1  34      647.34      732.29    294.68 o 
   7   1  34      198.21      412.04    282.13 o 
  -4   2  34      275.51      186.93    208.35 o 
  -2   2  34      640.98      645.57    222.17 o 
   0   2  34      525.54      635.11    264.68 o 
   2   2  34       11.48     -144.98    214.92 o 
   4   2  34      267.71     -171.21    586.17 o 
  -6   1  35      131.00     -221.87    269.17 o 
  -4   1  35      155.82      277.48    234.02 o 
  -2   1  35     3541.72     4006.27    353.66 o 
   0   1  35        4.66        2.40    401.82 o 
   2   1  35       28.11      -83.95    636.12 o 
   4   1  35      171.24      191.26    222.31 o 
   6   1  35      186.71      313.13    348.66 o 
  -1   2  35        0.67     -275.08    275.08 o 
  -6   0  36     1072.12     1949.17    659.85 o 
  -4   0  36      454.59      -44.78    381.47 o 
  -2   0  36      590.90      473.45    415.07 o 
   0   0  36        6.76      182.32    332.65 o 
   2   0  36     1540.18     1673.41    439.95 o 
   4   0  36       26.96       87.16    414.22 o 
   6   0  36     1057.92     1125.35    439.90 o 
  -5   1  36      151.76      162.14    277.56 o 
  -3   1  36     1809.52     2415.93    287.28 o 
  -1   1  36     1390.08     1742.59    298.42 o 
   1   1  36      262.50      387.83    296.68 o 
   3   1  36        8.34     -103.18    264.92 o 
                                                 
